# Supplementary material for: How to Cope With Heavy Metal Ions: Cellular and Proteome-Level Stress Response to Divalent Copper and Nickel in Halobacterium salinarum R1 Planktonic and Biofilm Cells
Source: Front Microbiol. 2020 Jan 17;10:3056. doi: 10.3389/fmicb.2019.03056 (PMC6978704; doi:10.3389/fmicb.2019.03056)
Supplement: Supplementary file 2 [file Table_2.XLSX]

## Sheet: Table S2_KEGG Enrichment 
KEGG Enrichment Analysis of Proteins Identified by LC/MS/MS, 483 Annotations
KEGG Term	Description	Count	%	Fold Enrichment	PValue	Benjamini-Hochberg corr.	Genes
hsl01100	Metabolic pathways	285	22.1963	1.1142	7.18762e-07	6.6124e-05	B0R548, B0R5F3, B0R8B3, B0R447, B0R2L3, B0R5F0, B0R837, B0R6N0, B0R5E4, B0R831, B0R7R4, B0R541, B0R7R5, B0R4E0, B0R4T6, B0R557, B0R558, B0R4T8, B0R4E1, B0R8C4, B0R5E1, B0R2K0, B0R3T5, B0R3T6, B0R3T7, B0R7L9, B0R7M9, B0R5D9, B0R7Q7, B0R7M3, B0R7M2, B0R7Q0, B0R7Q4, B0R4T2, B0R4U8, B0R5H0, B0R8D3, B0R8D6, B0R5Y6, B0R8D7, B0R8D4, B0R5Y5, B0R8D5, B0R5Y8, B0R4U2, B0R6L8, B0R4U1, B0R561, B0R4U0, B0R814,…
hsl01120	Microbial metabolism in diverse environments	85	6.61994	1.27919	2.15212e-06	9.89928e-05	B0R351, B0R4A5, B0R548, B0R603, B0R5F3, B0R870, B0R447, B0R3D6, B0R3D5, B0R7V1, B0R6J7, B0R6P1, B0R5T7, B0R5T5, B0R2S2, B0R653, B0R8C4, B0R716, B0R3E7, B0R860, B0R7Q7, B0R3X0, B0R7U8, B0R6D7, B0R4X5, B0R4X6, B0R7U7, B0R347, B0R7Q0, B0R3L4, B0R2S5, B0R3X8, B0R3X4, B0R5Q1, B0R7H0, B0R5L4, B0R724, B0R4Q0, B0R3F9, B0R9X4, B0R5L0, B0R728, B0R4H2, B0R8A4, B0R4Y8, B0R3G3, B0R3G0, B0R6U1, B0R4M4, B0R7C7,…
hsl01200	Carbon metabolism	69	5.37383	1.30502	5.31749e-06	0.000163057	B0R351, B0R548, B0R603, B0R5F3, B0R8B3, B0R3D6, B0R3D5, B0R6J7, B0R6P1, B0R5T7, B0R5T5, B0R2S2, B0R653, B0R3T5, B0R860, B0R3X0, B0R7U8, B0R4X5, B0R4X6, B0R7U7, B0R347, B0R2S8, B0R7Q0, B0R2S5, B0R3X4, B0R5Q1, B0R7H0, B0R724, B0R4Q0, B0R722, B0R3F9, B0R9X4, B0R5Y6, B0R4H2, B0R5Y5, B0R8A4, B0R4Y8, B0R3G3, B0R6U1, B0R3G0, B0R4M4, B0R5Y8, B0R7C7, B0R7C6, B0R334, B0R3G5, B0R5U6, B0R7C8, B0R5U5, B0R4G6,…
hsl01130	Biosynthesis of antibiotics	101	7.86604	1.23998	5.48137e-06	0.000126064	B0R548, B0R5F3, B0R8B3, B0R6F3, B0R447, B0R740, B0R4S0, B0R5T7, B0R557, B0R558, B0R5T5, B0R2S2, B0R8C4, B0R3T6, B0R7Q7, B0R347, B0R7Q0, B0R7Q4, B0R7H0, B0R769, B0R5Y6, B0R3Q6, B0R5Y5, B0R3I2, B0R6U1, B0R4M4, B0R5Y8, B0R4U2, B0R561, B0R814, B0R4C5, B0R6J9, B0R3G8, B0R3Y1, B0R3Y0, B0R5Z5, B0R3R8, B0R2M2, B0R6K8, B0R845, B0R803, B0R4B5, B0R5R0, B0R8F7, B0R683, B0R7V5, B0R7V6, B0R6J7, B0R386, B0R502,…
hsl01110	Biosynthesis of secondary metabolites	134	10.4361	1.15058	0.000441242	0.00808776	B0R649, B0R548, B0R6S4, B0R5F3, B0R6S3, B0R743, B0R8B3, B0R6F3, B0R6S5, B0R447, B0R6N0, B0R740, B0R7E9, B0R4T4, B0R4T6, B0R5T7, B0R557, B0R558, B0R4T8, B0R2S2, B0R8C4, B0R3T6, B0R3T7, B0R7L9, B0R7Q7, B0R6D7, B0R7M3, B0R7M2, B0R347, B0R3L4, B0R652, B0R7Q0, B0R7Q4, B0R349, B0R5Q1, B0R7H0, B0R769, B0R5Y6, B0R3Q6, B0R5Y5, B0R3I2, B0R6C5, B0R6U1, B0R4M4, B0R762, B0R5Y8, B0R6C1, B0R4M9, B0R4U2, B0R561,…
hsl00720	Carbon fixation pathways in prokaryotes	26	2.02492	1.39959	0.0014944	0.0226704	B0R351, B0R3F9, B0R5F3, B0R3G3, B0R3G0, B0R4M4, B0R6J7, B0R3G5, B0R5U6, B0R5U5, B0R4G6, B0R3G8, B0R5B5, B0R5K0, B0R860, B0R5B6, B0R5B7, B0R5B8, B0R3X0, B0R4X5, B0R4X6, B0R5C0, B0R7Q0, B0R3V4, B0R7F9, B0R3X4
hsl03010	Ribosome	51	3.97196	1.20981	0.00976052	0.120948	B0R4W1, B0R4W2, B0R509, B0R4W3, B0R500, B0R659, B0R658, B0R657, B0R656, B0R4X9, B0R457, B0R8C2, B0R5L3, B0R663, B0R662, B0R661, B0R660, B0R8D0, B0R8D1, B0R6Y2, B0R4Y9, B0R7X9, B0R815, B0R4Y5, B0R4Y3, B0R3M2, B0R4Y4, B0R2Y1, B0R4Y1, B0R7X8, B0R666, B0R460, B0R4Y0, B0R667, B0R665, B0R668, B0R669, B0R670, B0R672, B0R2U1, B0R671, B0R674, B0R673, B0R2M5, B0R639, B0R6V5, B0R4Z9, B0R675, B0R676, B0R677,…
hsl00010	Glycolysis / Gluconeogenesis	24	1.86916	1.3436	0.0114991	0.12454	B0R6P1, B0R4Q0, B0R2S2, B0R548, B0R3G8, B0R3Y1, B0R3Y0, B0R447, B0R4H2, B0R2M2, B0R8A4, B0R4Y8, B0R6U1, B0R4M4, B0R7C7, B0R334, B0R7C6, B0R4X5, B0R4X6, B0R347, B0R6K8, B0R7B7, B0R7C8, B0R814
hsl00620	Pyruvate metabolism	21	1.63551	1.33597	0.0259031	0.235304	B0R6P1, B0R351, B0R5T7, B0R2S2, B0R4G6, B0R3G8, B0R603, B0R5F3, B0R4W7, B0R447, B0R4M4, B0R7C7, B0R7C6, B0R4X5, B0R4X6, B0R347, B0R7Q0, B0R7C8, B0R814, B0R7F9, B0R3X4
hsl00640	Propanoate metabolism	16	1.24611	1.39959	0.0317298	0.256693	B0R5T7, B0R5T5, B0R4G6, B0R3G8, B0R9U0, B0R3G3, B0R4M4, B0R3X0, B0R4X5, B0R4X6, B0R3G5, B0R5U6, B0R5T1, B0R5U5, B0R3V4, B0R3X4
hsl00020	Citrate cycle (TCA cycle)	20	1.55763	1.33294	0.0336989	0.249266	B0R6P1, B0R724, B0R2S2, B0R3F9, B0R5F3, B0R5B5, B0R860, B0R5B6, B0R5B7, B0R5B8, B0R3G0, B0R7C7, B0R7C6, B0R4X5, B0R4X6, B0R6J7, B0R5U6, B0R7Q0, B0R7C8, B0R5U5
hsl00030	Pentose phosphate pathway	15	1.16822	1.39959	0.0423928	0.282586	B0R7H0, B0R3Y1, B0R3Y0, B0R2Q0, B0R3D6, B0R3D5, B0R4H2, B0R6I1, B0R6U1, B0R7B4, B0R334, B0R6I6, B0R7B7, B0R2S5, B0R845
hsl00230	Purine metabolism	44	3.42679	1.16192	0.0644083	0.375719	B0R6Q5, B0R683, B0R3B3, B0R6Q6, B0R4U8, B0R6Q0, B0R8D3, B0R6Y5, B0R5A7, B0R9X4, B0R8D6, B0R8D7, B0R8D4, B0R8D5, B0R508, B0R2Y0, B0R4Y2, B0R4M9, B0R3U0, B0R502, B0R3M8, B0R4B1, B0R7R4, B0R7R5, B0R4C5, B0R4Q3, B0R735, B0R617, B0R5B4, B0R6R8, B0R7M9, B0R865, B0R6X8, B0R6G1, B0R804, B0R7B4, B0R347, B0R7B7, B0R3B2, B0R3V3, B0R4B5, B0R2X4, B0R5R0, B0R7Q4
hsl00650	Butanoate metabolism	12	0.934579	1.39959	0.0986016	0.494479	B0R4X5, B0R4X6, B0R5T1, B0R4G6, B0R471, B0R3X8, B0R5B5, B0R5Z5, B0R5B6, B0R5B7, B0R3X4, B0R5B8
