# Supplementary material for: How to Cope With Heavy Metal Ions: Cellular and Proteome-Level Stress Response to Divalent Copper and Nickel in Halobacterium salinarum R1 Planktonic and Biofilm Cells
Source: Front Microbiol. 2020 Jan 17;10:3056. doi: 10.3389/fmicb.2019.03056 (PMC6978704; doi:10.3389/fmicb.2019.03056)
Supplement: Supplementary file 3 [file Table_3.XLSX]

## Sheet: Planktonic_Control vs. Copper
Accession Nr.	Protein name	log2(FC)	p-value adjusted		Accession Nr.	log2(FC)	p-value adj.	Protein name	Gene	Gene names (primary )	ArCOG Annotation	Category	Function description
B0R7N9	ABC-type transport system periplasmic substrate-binding protein (Probable substrate dipeptide/oligopeptide) OS=Halobacterium salinarum (strain ATCC 29341 / DSM 671 / R1) GN=dppA1 PE=4 SV=1	-0.787196	4.6296e-06		B0R339	3.87542	0.00030503	Transcription initiation factor IIB (TFIIB)	OE1478R	tfbF	Transcription initiation factor TFIIIB, Brf1 subunit/Transcription initiation factor TFIIB	1, INFORMATION STORAGE AND PROCESSING	1, K, Transcription
B0R8E4	Cell surface glycoprotein OS=Halobacterium salinarum (strain ATCC 29341 / DSM 671 / R1) GN=csg PE=1 SV=1	-0.14841	0.0597056		B0R7R5	2.96218	6.45861e-07	Ribonucleoside-diphosphate reductase alpha subunit (EC 1.17.4.1)	OE4346R	nrdA1	Ribonucleotide reductase, alpha subunit	3, METABOLISM	3, F, Nucleotide transport and metabolism
B0R638	AAA-type ATPase (CDC48 subfamily) OS=Halobacterium salinarum (strain ATCC 29341 / DSM 671 / R1) GN=cdc48a PE=4 SV=1	-0.6278	2.81558e-09		B0R4Y4	2.93269	1.75956e-05	50S ribosomal protein L13	OE2633F	rpl13	Ribosomal protein L13	1, INFORMATION STORAGE AND PROCESSING	1, J, Translation; ribosomal structure and biogenesis
B0R8C3	Elongation factor 1-alpha OS=Halobacterium salinarum (strain ATCC 29341 / DSM 671 / R1) GN=tuf PE=3 SV=1	0.368313	0.00342542		B0R400	2.78972	6.52866e-17	Phosphomethylpyrimidine synthase (EC 4.1.99.17) (Hydroxymethylpyrimidine phosphate synthase) (HMP-P synthase) (HMP-phosphate synthase) (HMPP synthase) (Thiamine biosynthesis protein ThiC)	OE2057F	thiC	Thiamine biosynthesis protein ThiC	3, METABOLISM	3, H, Coenzyme transport and metabolism
B0R8C8	Elongation factor 2 OS=Halobacterium salinarum (strain ATCC 29341 / DSM 671 / R1) GN=fusA PE=3 SV=1	0.537691	1.34008e-10		B0R8W3	2.59243	3.39545e-06	Uncharacterized protein	OE7177F		Uncharacterized conserved protein	4, POORLY CHARACTERIZED	4, S, Function unknown
B0R860	Aconitate hydratase OS=Halobacterium salinarum (strain ATCC 29341 / DSM 671 / R1) GN=citB PE=4 SV=1	-0.181878	0.0416536		B0R2Z0	2.52569	1.84737e-09	Halocyanin HcpG	OE1391R	hcpG	Plastocyanin	3, METABOLISM	3, C, Energy production and conversion
B0R8D4	DNA-directed RNA polymerase subunit A' OS=Halobacterium salinarum (strain ATCC 29341 / DSM 671 / R1) GN=rpoA1 PE=1 SV=1	0.435786	2.57375e-07		B0R5J7	2.46658	1.48701e-05	Uncharacterized protein	OE3028R		Uncharacterized conserved protein	4, POORLY CHARACTERIZED	4, S, Function unknown
B0R351	Phosphoenolpyruvate synthase OS=Halobacterium salinarum (strain ATCC 29341 / DSM 671 / R1) GN=ppsA PE=4 SV=1	0.164451	0.00150524		B0R2M0	2.41417	8.51942e-07	Uncharacterized protein	OE1150R		Uncharacterized archaeal Zn-finger protein	4, POORLY CHARACTERIZED	4, R, General function prediction only
B0R4M4	Acyl-CoA synthetase OS=Halobacterium salinarum (strain ATCC 29341 / DSM 671 / R1) GN=acs2 PE=4 SV=1	-1.58079	2.04951e-17		B0R5X9	2.23146	3.57376e-08	DUF262/DUF1524 domain protein	OE3262R		Uncharacterized conserved protein	4, POORLY CHARACTERIZED	4, S, Function unknown
B0R5W5	ATP-dependent cobaltochelatase subunit CobN OS=Halobacterium salinarum (strain ATCC 29341 / DSM 671 / R1) GN=cobN PE=4 SV=1	0.117889	0.0267325		B0R521	2.22167	0.000244474	Fe-coproporphyrin synthase AhbC	OE2697R	ahbC	Radical SAM superfamily enzyme	4, POORLY CHARACTERIZED	4, R, General function prediction only
B0R9X5	Arginine deiminase OS=Halobacterium salinarum (strain ATCC 29341 / DSM 671 / R1) GN=arcA PE=1 SV=1	-0.219624	0.048398		B0R3Z0	2.2141	0.012079	P-type transport ATPase (Probable substrate copper/metal cation) (EC 3.6.3.-)	OE2042F	copA	Cation transport ATPase	3, METABOLISM	3, P, Inorganic ion transport and metabolism
B0R7D2	Thermosome subunit 1 OS=Halobacterium salinarum (strain ATCC 29341 / DSM 671 / R1) GN=ths1 PE=3 SV=1	-0.118887	0.00125984		B0R639	1.79855	0.000541202	30S ribosomal protein S8e	OE3357R	rps8e	Ribosomal protein S8E	1, INFORMATION STORAGE AND PROCESSING	1, J, Translation; ribosomal structure and biogenesis
B0R617	Ribonucleoside-diphosphate reductase, adenosylcobalamin-dependent OS=Halobacterium salinarum (strain ATCC 29341 / DSM 671 / R1) GN=nrdJ PE=4 SV=1	0.0131716	0.886757		B0R8N0	1.78438	0.000236766	PadR family transcription regulator	OE6177F	padR3a	Predicted transcriptional regulator, PadR family	1, INFORMATION STORAGE AND PROCESSING	1, K, Transcription
B0R8A9	UvrABC system protein A OS=Halobacterium salinarum (strain ATCC 29341 / DSM 671 / R1) GN=uvrA PE=4 SV=1	0.340569	9.77152e-08		B0R7Y5	1.7529	1.17003e-05	NMD3 family protein	OE4467F		NMD protein affecting ribosome stability and mRNA decay	1, INFORMATION STORAGE AND PROCESSING	1, J, Translation; ribosomal structure and biogenesis
B0R6E4	Glutamine-rich alkaline protein OS=Halobacterium salinarum (strain ATCC 29341 / DSM 671 / R1) GN=OE_3542R PE=4 SV=1	-5.11806	3.84604e-09		B0R7P9	1.70941	3.04515e-07	UPF0148 protein OE4320R	OE4320R		Uncharacterized Zn-finger containing protein	4, POORLY CHARACTERIZED	4, R, General function prediction only
B0R9V8	Catalase-peroxidase OS=Halobacterium salinarum (strain ATCC 29341 / DSM 671 / R1) GN=katG PE=3 SV=1	-0.529377	1.07066e-06		B0R667	1.67614	6.12028e-05	50S ribosomal protein L24P	OE3404F	rpl24	Ribosomal protein L24	1, INFORMATION STORAGE AND PROCESSING	1, J, Translation; ribosomal structure and biogenesis
B0R5P3	AAA-type ATPase (CDC48 subfamily) OS=Halobacterium salinarum (strain ATCC 29341 / DSM 671 / R1) GN=cdc48b PE=4 SV=1	0.0343022	0.716307		B0R750	1.64881	5.41811e-05	Uncharacterized protein	OE3977R		Uncharacterized conserved protein	4, POORLY CHARACTERIZED	4, S, Function unknown
B0R6G6	Threonine--tRNA ligase OS=Halobacterium salinarum (strain ATCC 29341 / DSM 671 / R1) GN=thrS PE=3 SV=1	0.399955	3.15315e-06		B0R671	1.6266	5.23521e-11	30S ribosomal protein S8	OE3410F	rps8	Ribosomal protein S8	1, INFORMATION STORAGE AND PROCESSING	1, J, Translation; ribosomal structure and biogenesis
B0R6F0	Carbamoyl-phosphate synthase large chain OS=Halobacterium salinarum (strain ATCC 29341 / DSM 671 / R1) GN=carB PE=3 SV=1	-0.250188	8.80842e-05		B0R9X8	1.54519	1.64839e-07	Uncharacterized protein	OE5211F		Uncharacterized conserved protein	4, POORLY CHARACTERIZED	4, S, Function unknown
B0R814	Aldehyde dehydrogenase OS=Halobacterium salinarum (strain ATCC 29341 / DSM 671 / R1) GN=aldH1 PE=3 SV=1	0.0792951	0.716307		B0R842	1.53907	3.36782e-06	ABC-type transport system periplasmic substrate-binding protein (Probable substrate iron/cobalamin)	OE4576F		ABC-type Fe3+-hydroxamate transport system, periplasmic component	3, METABOLISM	3, P, Inorganic ion transport and metabolism
B0R895	Carboxypeptidase 1 OS=Halobacterium salinarum (strain ATCC 29341 / DSM 671 / R1) GN=cxp PE=3 SV=1	-0.659935	4.37136e-09		B0R369	1.51772	0.00723913	Uncharacterized protein	OE1539F		Uncharacterized conserved protein	4, POORLY CHARACTERIZED	4, S, Function unknown
B0R5T1	Pyridoxal phosphate-dependent aminotransferase OS=Halobacterium salinarum (strain ATCC 29341 / DSM 671 / R1) GN=OE_3168R PE=3 SV=1	-0.131618	0.00339674		B0R6W4	1.51079	3.59246e-07	Probable oxidoreductase (Aldo-keto reductase family protein) (EC 1.1.1.-)	OE3834R		Predicted oxidoreductase (related to aryl-alcohol dehydrogenase)	3, METABOLISM	3, C, Energy production and conversion
B0R718	Thermosome subunit 2 OS=Halobacterium salinarum (strain ATCC 29341 / DSM 671 / R1) GN=ths2 PE=3 SV=1	-0.296677	1.62447e-06		B0R2Z7	1.49301	1.17163e-09	PadR family transcription regulator	OE1405R	padR1	Predicted transcriptional regulator, PadR family	1, INFORMATION STORAGE AND PROCESSING	1, K, Transcription
B0R603	Malate dehydrogenase (Oxaloacetate-decarboxylating) OS=Halobacterium salinarum (strain ATCC 29341 / DSM 671 / R1) GN=maeB PE=4 SV=1	0.242265	2.62772e-06		B0R5S5	1.46854	4.12314e-08	Thymidine kinase (EC 2.7.1.21)	OE3159R	tdk	Thymidine kinase	3, METABOLISM	3, F, Nucleotide transport and metabolism
B0R9X3	Ornithine carbamoyltransferase OS=Halobacterium salinarum (strain ATCC 29341 / DSM 671 / R1) GN=arcB PE=3 SV=1	-0.801418	4.15294e-06		B0R452	1.45717	2.40865e-07	RecJ domain protein	OE2141F		Archaea-specific RecJ-like exonuclease, contains DnaJ-type Zn finger domain	1, INFORMATION STORAGE AND PROCESSING	1, L, Replication; recombination and repair
B0R657	50S ribosomal protein L4 OS=Halobacterium salinarum (strain ATCC 29341 / DSM 671 / R1) GN=rpl4 PE=3 SV=1	0.800345	3.14083e-06		B0R5M0	1.43925	0.0179152	Dodecin	OE3073R		Uncharacterized conserved protein	4, POORLY CHARACTERIZED	4, S, Function unknown
B0R4D5	DNA gyrase subunit A OS=Halobacterium salinarum (strain ATCC 29341 / DSM 671 / R1) GN=gyrA PE=3 SV=1	0.360638	5.92844e-06		B0R669	1.42607	0.00172447	50S ribosomal protein L5	OE3407F	rpl5	Ribosomal protein L5	1, INFORMATION STORAGE AND PROCESSING	1, J, Translation; ribosomal structure and biogenesis
B0R4M9	Inosine-5'-monophosphate dehydrogenase OS=Halobacterium salinarum (strain ATCC 29341 / DSM 671 / R1) GN=guaB PE=3 SV=1	-0.154558	7.20266e-05		B0R6T6	1.38945	0.00135297	Endonuclease NucS (EC 3.1.-.-)	OE3783F	nucS	Predicted nuclease of the RecB family	1, INFORMATION STORAGE AND PROCESSING	1, L, Replication; recombination and repair
B0R3U3	NADH dehydrogenase-like complex subunit CD OS=Halobacterium salinarum (strain ATCC 29341 / DSM 671 / R1) GN=nuoCD PE=4 SV=1	0.798667	6.7592e-11		B0R435	1.36608	6.96267e-06	Transcription factor E (TFE) (TFIIE subunit alpha homolog) (Transcription initiation factor TFIIE)	OE2118F	tfeA	Transcription initiation factor IIE, alpha subunit	1, INFORMATION STORAGE AND PROCESSING	1, K, Transcription
B0R716	Glutamine synthetase OS=Halobacterium salinarum (strain ATCC 29341 / DSM 671 / R1) GN=glnA PE=3 SV=1	-0.131868	0.0129038		B0R434	1.35488	1.10501e-09	tRNA (cytidine(56)-2'-O)-methyltransferase (EC 2.1.1.206) (tRNA ribose 2'-O-methyltransferase aTrm56)	OE2117F		SpoU rRNA Methylase family enzyme	4, POORLY CHARACTERIZED	4, R, General function prediction only
B0R3H4	Chaperone protein DnaK OS=Halobacterium salinarum (strain ATCC 29341 / DSM 671 / R1) GN=dnaK PE=3 SV=1	0.371281	1.65271e-09		B0R6P8	1.33837	0.025239	FO synthase subunit 1 (EC 2.5.1.77) (7,8-didemethyl-8-hydroxy-5-deazariboflavin synthase subunit 1)	OE3722F	cofG	Thiamine biosynthesis enzyme ThiH, FO synthase or related uncharacterized enzyme	3, METABOLISM	3, H, Coenzyme transport and metabolism
B0R3A9	Peptidase S9 family protein OS=Halobacterium salinarum (strain ATCC 29341 / DSM 671 / R1) GN=OE_1613R PE=4 SV=1	-0.396072	1.05964e-06		B0R6H3	1.33418	6.55535e-05	ArsR family transcription regulator	OE3589F		Predicted transcriptional regulator	1, INFORMATION STORAGE AND PROCESSING	1, K, Transcription
B0R7U8	D-3-phosphoglycerate dehydrogenase OS=Halobacterium salinarum (strain ATCC 29341 / DSM 671 / R1) GN=serA1 PE=3 SV=1	-0.547581	1.78325e-10		B0R6X8	1.32693	2.84041e-08	Non-canonical purine NTP pyrophosphatase (EC 3.6.1.19)	OE3863R	ham1	Xanthosine triphosphate pyrophosphatase	3, METABOLISM	3, F, Nucleotide transport and metabolism
B0R4E6	Phosphohexomutase (Phosphoglucomutase / phosphomannomutase) OS=Halobacterium salinarum (strain ATCC 29341 / DSM 671 / R1) GN=pmm3 PE=3 SV=1	-0.176685	0.0105501		B0R787	1.28231	4.82583e-06	Archaea-specific helicase AshA (EC 3.6.4.-)	OE4041F	ashA	Superfamily II helicase, archaea-specific	4, POORLY CHARACTERIZED	4, R, General function prediction only
B0R5F0	Glutamyl-tRNA(Gln) amidotransferase subunit E OS=Halobacterium salinarum (strain ATCC 29341 / DSM 671 / R1) GN=gatE PE=3 SV=1	0.144409	0.0190248		B0R587	1.23707	0.00146426	Uncharacterized protein	OE2816F		Uncharacterized conserved protein	4, POORLY CHARACTERIZED	4, S, Function unknown
B0R7I0	Alanine--tRNA ligase OS=Halobacterium salinarum (strain ATCC 29341 / DSM 671 / R1) GN=alaS PE=3 SV=1	0.231003	0.00560754		B0R5P1	1.2343	0.00237328	DNA primase small subunit PriS (EC 2.7.7.-)	OE3108F	priS	Eukaryotic-type DNA primase, catalytic (small) subunit	1, INFORMATION STORAGE AND PROCESSING	1, L, Replication; recombination and repair
B0R885	Phosphomethylpyrimidine kinase / phosphomethylpyrimidine phosphate kinase / thiamine-phosphate synthase OS=Halobacterium salinarum (strain ATCC 29341 / DSM 671 / R1) GN=thiDN PE=4 SV=1	0.178126	0.000139391		B0R5W1	1.22097	8.82119e-05	Sirohydrochlorin cobaltochelatase (EC 4.99.1.3)	OE3221F	cbiX1	Sirohydrochlorin iron chelatase fused to [2Fe-2S] Ferredoxin	3, METABOLISM	3, C, Energy production and conversion
B0R348	Methionine--tRNA ligase OS=Halobacterium salinarum (strain ATCC 29341 / DSM 671 / R1) GN=metS PE=3 SV=1	0.181832	0.00299456		B0R524	1.21277	9.38189e-06	Probable copper-containing oxidoreductase	OE2703F		Multicopper oxidase	3, METABOLISM	3, Q, Secondary metabolites biosynthesis; transport and catabolism
B0R447	Aldehyde dehydrogenase OS=Halobacterium salinarum (strain ATCC 29341 / DSM 671 / R1) GN=aldH2 PE=4 SV=1	-0.000737051	0.983627		B0R5K1	1.18928	5.18147e-06	Uncharacterized protein	OE3040R		Uncharacterized conserved protein	4, POORLY CHARACTERIZED	4, S, Function unknown
B0R4D3	Type 2 DNA topoisomerase 6 subunit B OS=Halobacterium salinarum (strain ATCC 29341 / DSM 671 / R1) GN=top6B PE=3 SV=1	-0.132807	0.0060474		B0R8B8	1.18812	0.0308608	DUF1028 family protein	OE4714F		Uncharacterized conserved protein	4, POORLY CHARACTERIZED	4, S, Function unknown
B0R7A5	Isoleucine--tRNA ligase OS=Halobacterium salinarum (strain ATCC 29341 / DSM 671 / R1) GN=ileS PE=3 SV=1	0.113065	0.0555137		B0R677	1.1763	1.34888e-07	50S ribosomal protein L30P	OE3416F	rpl30p	Ribosomal protein L30	1, INFORMATION STORAGE AND PROCESSING	1, J, Translation; ribosomal structure and biogenesis
B0R7C7	Dihydrolipoamide S-acyltransferase OS=Halobacterium salinarum (strain ATCC 29341 / DSM 671 / R1) GN=dsa PE=4 SV=1	0.0363255	0.549149		B0R802	1.14657	0.00986855	Uncharacterized protein	OE4499F		Thioredoxin superfamily protein	4, POORLY CHARACTERIZED	4, R, General function prediction only
B0R4U8	Adenylosuccinate synthetase OS=Halobacterium salinarum (strain ATCC 29341 / DSM 671 / R1) GN=purA PE=3 SV=1	0.092462	0.0561189		B0R3C8	1.14135	1.90299e-11	Uncharacterized protein	OE1652R		Uncharacterized conserved protein	4, POORLY CHARACTERIZED	4, S, Function unknown
B0R3X6	Acyl-CoA dehydrogenase OS=Halobacterium salinarum (strain ATCC 29341 / DSM 671 / R1) GN=acd4 PE=3 SV=1	-0.482066	1.01117e-07		B0R684	1.14116	0.00349334	DUF106 family protein	OE3427F		OxaA/SpoJ/YigC translocase/secretase, sec-independent itegration of nascent memrane proteins into membrane	2, CELLULAR PROCESSES AND SIGNALING	2, U, Intracellular trafficking; secretion; and vesicular transport
B0R7D0	Leucine--tRNA ligase OS=Halobacterium salinarum (strain ATCC 29341 / DSM 671 / R1) GN=leuS PE=3 SV=1	0.288489	1.17163e-09		B0R6V5	1.12665	2.82571e-07	30S ribosomal protein S19e	OE3817R	rps19e	Ribosomal protein S19E (S16A)	1, INFORMATION STORAGE AND PROCESSING	1, J, Translation; ribosomal structure and biogenesis
B0R5B5	Succinate dehydrogenase subunit A OS=Halobacterium salinarum (strain ATCC 29341 / DSM 671 / R1) GN=sdhA PE=4 SV=1	0.337407	1.79371e-06		B0R8C2	1.11629	4.94867e-06	30S ribosomal protein S10	OE4720R	rps10	Ribosomal protein S10	1, INFORMATION STORAGE AND PROCESSING	1, J, Translation; ribosomal structure and biogenesis
B0R7F2	Adenosylhomocysteinase OS=Halobacterium salinarum (strain ATCC 29341 / DSM 671 / R1) GN=ahcY PE=3 SV=1	-0.134161	0.0133182		B0R2M5	1.1124	3.52576e-08	50S ribosomal protein L10e	OE1160R	rpl10e	Ribosomal protein L16	1, INFORMATION STORAGE AND PROCESSING	1, J, Translation; ribosomal structure and biogenesis
B0R6U9	Oligoendopeptidase PepF OS=Halobacterium salinarum (strain ATCC 29341 / DSM 671 / R1) GN=pepF PE=4 SV=1	-0.778652	6.40698e-12		B0R4F9	1.10918	0.000111162	ABC-type transport system ATP-binding protein (Probable substrate iron)	OE2343R	sfuC	ABC-type spermidine/putrescine transport system, ATPase component	3, METABOLISM	3, E, Amino acid transport and metabolism
B0R755	V-type ATP synthase alpha chain OS=Halobacterium salinarum (strain ATCC 29341 / DSM 671 / R1) GN=atpA PE=3 SV=1	0.260925	2.06455e-06		B0R4W2	1.09435	2.43958e-06	50S ribosomal protein L1	OE2602R	rpl1	Ribosomal protein L1	1, INFORMATION STORAGE AND PROCESSING	1, J, Translation; ribosomal structure and biogenesis
B0R9X1	Arginine--tRNA ligase OS=Halobacterium salinarum (strain ATCC 29341 / DSM 671 / R1) GN=argS PE=3 SV=1	0.153677	0.00363166		B0R6U5	1.07737	0.000118491	Probable translation initiation factor IF-2	OE3800F	infB	Translation initiation factor 2 (IF-2; GTPase)	1, INFORMATION STORAGE AND PROCESSING	1, J, Translation; ribosomal structure and biogenesis
B0R6W3	Heme-binding protein HemQ OS=Halobacterium salinarum (strain ATCC 29341 / DSM 671 / R1) GN=hemQ PE=4 SV=1	-0.148612	0.0220618		B0R506	1.07385	1.16277e-07	Probable ribosomal RNA small subunit methyltransferase A (EC 2.1.1.-) (16S rRNA dimethyladenosine transferase) (16S rRNA dimethylase) (S-adenosylmethionine-6-N',N'-adenosyl(rRNA) dimethyltransferase)	OE2674R	rsmA	Dimethyladenosine transferase (rRNA methylation)	1, INFORMATION STORAGE AND PROCESSING	1, J, Translation; ribosomal structure and biogenesis
B0R3B2	Phosphoribosylglycinamide formyltransferase / phosphoribosylaminoimidazolecarboxamide formyltransferase OS=Halobacterium salinarum (strain ATCC 29341 / DSM 671 / R1) GN=purNH PE=4 SV=1	-0.778086	0.000111108		B0R660	1.07164	1.30548e-10	30S ribosomal protein S19	OE3393F	rps19	Ribosomal protein S19	1, INFORMATION STORAGE AND PROCESSING	1, J, Translation; ribosomal structure and biogenesis
B0R656	50S ribosomal protein L3 OS=Halobacterium salinarum (strain ATCC 29341 / DSM 671 / R1) GN=rpl3 PE=3 SV=1	0.788445	8.72341e-06		B0R6L9	1.05741	1.7557e-08	GTP cyclohydrolase MptA (EC 3.5.4.39) (GTP cyclohydrolase IV)	OE3673F	mptA	Fe(2+)-dependent GTP cyclohydrolase	3, METABOLISM	3, H, Coenzyme transport and metabolism
B0R3T5	Glutamate dehydrogenase OS=Halobacterium salinarum (strain ATCC 29341 / DSM 671 / R1) GN=gdhA1 PE=3 SV=1	-0.0644859	0.170773		B0R5L1	1.0561	0.00143456	Putative dihydropyrimidine dehydrogenase (EC 1.3.1.2)	OE3058F	dpd	tRNA-dihydrouridine synthase	1, INFORMATION STORAGE AND PROCESSING	1, J, Translation; ribosomal structure and biogenesis
B0R898	Repair helicase UvrD OS=Halobacterium salinarum (strain ATCC 29341 / DSM 671 / R1) GN=uvrD PE=4 SV=1	0.276975	2.27615e-05		B0R804	1.04121	7.55453e-09	Glutamine amidotransferase (Homolog to GMP synthase subunit A)	OE4502R	guaA	GMP synthase - Glutamine amidotransferase domain	3, METABOLISM	3, F, Nucleotide transport and metabolism
B0R754	V-type ATP synthase beta chain OS=Halobacterium salinarum (strain ATCC 29341 / DSM 671 / R1) GN=atpB PE=3 SV=1	-0.134115	0.152616		B0R735	1.04021	4.75429e-05	Purine phosphoribosyltransferase (Adenine phosphoribosyltransferase, xanthine-guanine phosphoribosyltransferase) (EC 2.4.2.-)	OE3951R	apt2	Adenine/guanine phosphoribosyltransferase or related PRPP-binding protein	3, METABOLISM	3, F, Nucleotide transport and metabolism
B0R8D6	DNA-directed RNA polymerase subunit B'' OS=Halobacterium salinarum (strain ATCC 29341 / DSM 671 / R1) GN=rpoB2 PE=1 SV=1	0.498052	2.96036e-05		B0R7X8	1.0394	5.81897e-10	50S ribosomal protein L31e	OE4459R	rpl31e	Ribosomal protein L31E	1, INFORMATION STORAGE AND PROCESSING	1, J, Translation; ribosomal structure and biogenesis
B0R4X6	Pyruvate--ferredoxin oxidoreductase alpha subunit OS=Halobacterium salinarum (strain ATCC 29341 / DSM 671 / R1) GN=porA PE=4 SV=1	0.0196981	0.752351		B0R7M7	1.02174	2.14061e-06	Uncharacterized protein	OE4289F		Uncharacterized conserved protein	4, POORLY CHARACTERIZED	4, S, Function unknown
B0R7M6	Receiver/sensor box histidine kinase OS=Halobacterium salinarum (strain ATCC 29341 / DSM 671 / R1) GN=OE_4283R PE=4 SV=1	-0.267387	0.0708423		B0R6E8	1.02126	6.47898e-09	Uncharacterized protein	OE3549F		Uncharacterized conserved protein	4, POORLY CHARACTERIZED	4, S, Function unknown
B0R6Z8	Serine--tRNA ligase OS=Halobacterium salinarum (strain ATCC 29341 / DSM 671 / R1) GN=serS PE=3 SV=1	0.0193869	0.268863		B0R8I4	1.01528	2.29058e-07	Glutamine--fructose-6-phosphate aminotransferase [isomerizing] (EC 2.6.1.16) (D-fructose-6-phosphate amidotransferase) (GFAT) (Glucosamine-6-phosphate synthase) (Hexosephosphate aminotransferase) (L-glutamine--D-fructose-6-phosphate amidotransferase)	OE1013R	glmS	Glucosamine 6-phosphate synthetase	2, CELLULAR PROCESSES AND SIGNALING	2, M, Cell wall/membrane/envelope biogenesis
B0R3A0	Zinc-dependent nuclease OS=Halobacterium salinarum (strain ATCC 29341 / DSM 671 / R1) GN=ncsA PE=4 SV=1	0.406984	3.65902e-05		B0R457	1.011	2.94975e-06	30S ribosomal protein S3Ae (Ribosomal protein S1e)	OE2159R	rps3ae	Ribosomal protein S3AE	1, INFORMATION STORAGE AND PROCESSING	1, J, Translation; ribosomal structure and biogenesis
B0R3B3	Adenylosuccinate lyase OS=Halobacterium salinarum (strain ATCC 29341 / DSM 671 / R1) GN=purB PE=4 SV=1	-0.688576	7.41435e-07		B0R5C0	-1.01736	1.17865e-16	3-hydroxyacyl-CoA dehydrogenase / enoyl-CoA hydratase (EC 1.1.1.35) (EC 4.2.1.17)	OE2871F	hbd2	3-hydroxyacyl-CoA dehydrogenase	3, METABOLISM	3, I, Lipid transport and metabolism
B0R740	Branched-chain amino acid aminotransferase OS=Halobacterium salinarum (strain ATCC 29341 / DSM 671 / R1) GN=ilvE2 PE=4 SV=1	-0.291113	0.000174078		B0R8N5	-1.01825	2.45278e-14	Cytochrome bd ubiquinol oxidase subunit I (EC 1.10.3.-)	OE6185F	cydA1	Cytochrome bd-type quinol oxidase, subunit 1	3, METABOLISM	3, C, Energy production and conversion
B0R4Z3	Ribonuclease J OS=Halobacterium salinarum (strain ATCC 29341 / DSM 671 / R1) GN=rnj PE=3 SV=1	-0.00928597	0.942787		B0R803	-1.01908	1.80786e-18	Acyl-CoA dehydrogenase (EC 1.3.8.-)	OE4500R	acd6	Acyl-CoA dehydrogenase	3, METABOLISM	3, I, Lipid transport and metabolism
B0R5C0	3-hydroxyacyl-CoA dehydrogenase / enoyl-CoA hydratase OS=Halobacterium salinarum (strain ATCC 29341 / DSM 671 / R1) GN=hbd2 PE=3 SV=1	-1.01736	1.17865e-16		B0R692	-1.02293	0.0351054	Homolog to KaiC-like transcription regulator	OE3445F		Uncharacterized conserved protein	4, POORLY CHARACTERIZED	4, S, Function unknown
B0R634	CBS domain protein OS=Halobacterium salinarum (strain ATCC 29341 / DSM 671 / R1) GN=OE_3349F PE=4 SV=1	-0.161817	0.0275873		B0R6G9	-1.0335	0.002444	DUF1611 family protein	OE3585R		NAD dependent epimerase/dehydratase family	4, POORLY CHARACTERIZED	4, R, General function prediction only
B0R6W0	Lysine--tRNA ligase OS=Halobacterium salinarum (strain ATCC 29341 / DSM 671 / R1) GN=lysS PE=3 SV=1	0.266483	0.0230731		B0R3T9	-1.04566	2.40483e-05	N5-carboxyaminoimidazole ribonucleotide synthase (N5-CAIR synthase) (EC 6.3.4.18) (5-(carboxyamino)imidazole ribonucleotide synthetase)	OE1951F	purK	Phosphoribosylaminoimidazole carboxylase (NCAIR synthetase)	3, METABOLISM	3, F, Nucleotide transport and metabolism
B0R841	Valine--tRNA ligase OS=Halobacterium salinarum (strain ATCC 29341 / DSM 671 / R1) GN=valS PE=3 SV=1	0.222833	0.000135476		B0R786	-1.05815	0.0303766	Uncharacterized protein	OE4040R		Predicted aminoglycoside phosphotransferase	4, POORLY CHARACTERIZED	4, R, General function prediction only
B0R7C6	2-oxo-3-methylvalerate dehydrogenase E1 component beta subunit OS=Halobacterium salinarum (strain ATCC 29341 / DSM 671 / R1) GN=oxdhB PE=4 SV=1	-0.236947	0.0196283		B0R5R0	-1.06033	3.71427e-05	Amidophosphoribosyltransferase (ATase) (EC 2.4.2.14) (Glutamine phosphoribosylpyrophosphate amidotransferase)	OE3139R	purF	Glutamine phosphoribosylpyrophosphate amidotransferase	3, METABOLISM	3, F, Nucleotide transport and metabolism
B0R8D5	DNA-directed RNA polymerase subunit B' OS=Halobacterium salinarum (strain ATCC 29341 / DSM 671 / R1) GN=rpoB1 PE=1 SV=1	0.550613	4.75619e-06		B0R4C5	-1.06577	1.45666e-06	Phosphoribosylformylglycinamidine cyclo-ligase (EC 6.3.3.1) (AIR synthase) (AIRS) (Phosphoribosyl-aminoimidazole synthetase)	OE2292F	purM	Phosphoribosylaminoimidazole (AIR) synthetase	3, METABOLISM	3, F, Nucleotide transport and metabolism
B0R9X4	Carbamate kinase OS=Halobacterium salinarum (strain ATCC 29341 / DSM 671 / R1) GN=arcC PE=3 SV=1	0.264114	1.4514e-05		B0R744	-1.06821	5.23279e-10	CTP-dependent riboflavin kinase (EC 2.7.1.161)	OE3964R	ribK	CTP-dependent Riboflavin kinase	3, METABOLISM	3, H, Coenzyme transport and metabolism
B0R3G0	Oxoglutarate--ferredoxin oxidoreductase alpha subunit OS=Halobacterium salinarum (strain ATCC 29341 / DSM 671 / R1) GN=korA PE=4 SV=1	0.506938	1.63814e-05		B0R6Z9	-1.08666	0.000129113	DUF1486 family protein	OE3894R		Ketosteroid isomerase-related protein	4, POORLY CHARACTERIZED	4, R, General function prediction only
B0R527	Superoxide dismutase OS=Halobacterium salinarum (strain ATCC 29341 / DSM 671 / R1) GN=sod1 PE=3 SV=1	-1.37285	1.15063e-07		B0R6T5	-1.0914	0.00047478	Probable NhaC-type sodium/proton antiporter	OE3782R	nhaC3	Na+/H+ antiporter	3, METABOLISM	3, C, Energy production and conversion
B0R6N0	Probable phosphoribosyltransferase (Homolog to anthranilate phosphoribosyltransferase) OS=Halobacterium salinarum (strain ATCC 29341 / DSM 671 / R1) GN=trpD2 PE=4 SV=1	0.226041	0.00694963		B0R468	-1.09344	9.76108e-14	Twin arginine translocation system subunit TatA	OE2186R	tatA	Sec-independent protein secretion pathway component	2, CELLULAR PROCESSES AND SIGNALING	2, U, Intracellular trafficking; secretion; and vesicular transport
B0R5J9	Serine hydroxymethyltransferase OS=Halobacterium salinarum (strain ATCC 29341 / DSM 671 / R1) GN=glyA PE=3 SV=1	-0.325424	6.88363e-05		B0R7L5	-1.09679	1.87716e-09	GNAT family acetyltransferase (EC 2.3.1.-)	OE4260R		Acetyltransferase, RimL family	1, INFORMATION STORAGE AND PROCESSING	1, J, Translation; ribosomal structure and biogenesis
B0R7F9	Phosphoenolpyruvate carboxylase OS=Halobacterium salinarum (strain ATCC 29341 / DSM 671 / R1) GN=ppcA PE=3 SV=1	-2.17136	1.48065e-14		B0R3U0	-1.0972	4.59702e-06	N5-carboxyaminoimidazole ribonucleotide mutase (EC 5.4.99.18)	OE1952F	purE	Phosphoribosylcarboxyaminoimidazole (NCAIR) mutase	3, METABOLISM	3, F, Nucleotide transport and metabolism
B0R3T9	N5-carboxyaminoimidazole ribonucleotide synthase OS=Halobacterium salinarum (strain ATCC 29341 / DSM 671 / R1) GN=purK PE=3 SV=1	-1.04566	2.40483e-05		B0R8I0	-1.10041	1.7998e-13	Uncharacterized protein	OE1001F		S-layer domain	2, CELLULAR PROCESSES AND SIGNALING	2, M, Cell wall/membrane/envelope biogenesis
B0R5U5	Succinate--CoA ligase [ADP-forming] subunit beta OS=Halobacterium salinarum (strain ATCC 29341 / DSM 671 / R1) GN=sucC PE=3 SV=1	0.355387	7.50595e-06		B0R2K5	-1.10807	0.0468275	Uncharacterized protein	OE1121F		Cytotoxic translational repressor of toxin-antitoxin stability system	1, INFORMATION STORAGE AND PROCESSING	1, K, Transcription
B0R344	Stomatin family protein OS=Halobacterium salinarum (strain ATCC 29341 / DSM 671 / R1) GN=OE_1490R PE=4 SV=1	-0.909159	1.33447e-11		B0R6Q3	-1.11652	0.0266904	Uncharacterized protein	OE3728R		Uncharacterized conserved protein	4, POORLY CHARACTERIZED	4, S, Function unknown
B0R5T7	Propionyl-CoA carboxylase biotin carboxylase component OS=Halobacterium salinarum (strain ATCC 29341 / DSM 671 / R1) GN=pccA2 PE=4 SV=1	-0.0860433	0.254215		B0R9S9	-1.12742	8.47954e-06	Uncharacterized protein	OE5138F		Lipoate-protein ligase A associated domain	3, METABOLISM	3, H, Coenzyme transport and metabolism
B0R9W9	Aspartate carbamoyltransferase OS=Halobacterium salinarum (strain ATCC 29341 / DSM 671 / R1) GN=pyrB PE=3 SV=1	-0.289519	0.0093177		B0R7U5	-1.12855	0.000511477	O-acetylhomoserine aminocarboxypropyltransferase (Methionine synthase) (EC 2.5.1.49)	OE4398F	metY	O-acetylhomoserine sulfhydrylase	3, METABOLISM	3, E, Amino acid transport and metabolism
B0R7Z3	ABC-type transport system periplasmic substrate-binding protein (Probable substrate phosphate) OS=Halobacterium salinarum (strain ATCC 29341 / DSM 671 / R1) GN=pstS1 PE=4 SV=1	-6.17212	6.05494e-11		B0R5N6	-1.1304	0.00241339	Bacterioopsin activator Bat	OE3101R	bat	Signal transduction regulator, containsPAS and HTH domains	2, CELLULAR PROCESSES AND SIGNALING	2, T, Signal transduction mechanisms
B0R9E4	Probable iron-sulfur protein (4Fe-4S) OS=Halobacterium salinarum (strain ATCC 29341 / DSM 671 / R1) GN=OE_6059R PE=4 SV=1	0.138954	0.0051769		B0RA02	-1.1334	0.00925964	Uncharacterized protein	OE5267R		Uncharacterized conserved protein	4, POORLY CHARACTERIZED	4, S, Function unknown
B0R2S8	Glutamate dehydrogenase OS=Halobacterium salinarum (strain ATCC 29341 / DSM 671 / R1) GN=gdhA3 PE=3 SV=1	-0.588489	1.34008e-10		B0R549	-1.14105	0.0246422	CBS domain protein	OE2747R		CBS domain	4, POORLY CHARACTERIZED	4, R, General function prediction only
B0R4D4	DNA gyrase subunit B OS=Halobacterium salinarum (strain ATCC 29341 / DSM 671 / R1) GN=gyrB PE=3 SV=1	0.367062	2.43958e-06		B0R3D0	-1.14328	0.00041547	M20 family amidohydrolase (Homolog to indole-3-acetyl-aspartic acid hydrolase) (EC 3.5.1.-)	OE1656F		Metal-dependent amidase/aminoacylase/carboxypeptidase	4, POORLY CHARACTERIZED	4, R, General function prediction only
B0R3E8	Aspartate--tRNA(Asp/Asn) ligase OS=Halobacterium salinarum (strain ATCC 29341 / DSM 671 / R1) GN=aspS PE=3 SV=1	0.421894	4.14999e-07		B0R3E5	-1.15874	2.71134e-12	ABC-type transport system periplasmic substrate-binding protein (Probable substrate phosphate)	OE1679R	pstS2	ABC-type phosphate transport system, periplasmic component	3, METABOLISM	3, P, Inorganic ion transport and metabolism
B0R884	Thiamine thiazole synthase OS=Halobacterium salinarum (strain ATCC 29341 / DSM 671 / R1) GN=thi4 PE=3 SV=1	0.924568	2.81558e-09		B0R733	-1.17706	0.0025857	Glutaredoxin	OE3949R	grx1	Glutaredoxin	2, CELLULAR PROCESSES AND SIGNALING	2, O, Posttranslational modification; protein turnover; chaperones
B0R336	3-dehydroquinate synthase OS=Halobacterium salinarum (strain ATCC 29341 / DSM 671 / R1) GN=aroB' PE=3 SV=1	-0.205408	6.18501e-05		B0R429	-1.19115	1.04408e-09	GAF domain protein	OE2105F		GAF domain-containing protein fused to SAM (Sterile alpha motif) domain	2, CELLULAR PROCESSES AND SIGNALING	2, T, Signal transduction mechanisms
B0R827	ABC-type transport system periplasmic substrate-binding protein (Probable substrate dipeptide/oligopeptide) OS=Halobacterium salinarum (strain ATCC 29341 / DSM 671 / R1) GN=dppA2 PE=4 SV=1	-1.41349	9.76108e-14		B0R7R0	-1.20795	9.61575e-06	ABC-type transport system ATP-binding protein (Probable substrate copper)	OE4339R	nosF	ABC-type multidrug transport system, ATPase component	2, CELLULAR PROCESSES AND SIGNALING	2, V, Defense mechanisms
B0R4H5	DRTGG domain protein OS=Halobacterium salinarum (strain ATCC 29341 / DSM 671 / R1) GN=OE_2373F PE=4 SV=1	-0.167757	0.087687		B0R5Z6	-1.2225	6.26972e-09	NAD(P)H-dependent FMN reductase (EC 1.5.1.-)	OE3297R	msuE	Predicted flavoprotein	4, POORLY CHARACTERIZED	4, R, General function prediction only
B0R2N2	Type I site-specific deoxyribonuclease subunit RmeR OS=Halobacterium salinarum (strain ATCC 29341 / DSM 671 / R1) GN=rmeR PE=4 SV=2	0.0116772	0.916245		B0R600	-1.2634	3.84395e-07	FMN-binding domain protein	OE3304R		Predicted flavin-nucleotide-binding protein	4, POORLY CHARACTERIZED	4, R, General function prediction only
B0R9X9	Smc-like protein Sph1 OS=Halobacterium salinarum (strain ATCC 29341 / DSM 671 / R1) GN=sph1 PE=3 SV=1	0.241921	0.00282093		B0R829	-1.27171	6.45861e-07	ABC-type transport system permease protein (Probable substrate dipeptide/oligopeptide/nickel)	OE4555F	dppC2	ABC-type dipeptide/oligopeptide/nickel transport system, permease component	3, METABOLISM	3, E, Amino acid transport and metabolism
B0R3G8	Acyl-CoA synthetase OS=Halobacterium salinarum (strain ATCC 29341 / DSM 671 / R1) GN=acs1 PE=4 SV=1	-0.964595	2.07627e-13		B0R585	-1.28528	1.79903e-06	UPF0212 protein OE2813R	OE2813R		Uncharacterized conserved protein	4, POORLY CHARACTERIZED	4, S, Function unknown
B0R7J8	Peptidase S9 family protein OS=Halobacterium salinarum (strain ATCC 29341 / DSM 671 / R1) GN=OE_4230F PE=4 SV=1	-0.166319	0.0418291		B0R5A5	-1.28674	1.45989e-05	FKBP-type peptidylprolyl isomerase (EC 5.2.1.8)	OE2853R	mtfK2	FKBP-type peptidyl-prolyl cis-trans isomerase 2	2, CELLULAR PROCESSES AND SIGNALING	2, O, Posttranslational modification; protein turnover; chaperones
B0R8B2	Probable nucleotide sugar epimerase OS=Halobacterium salinarum (strain ATCC 29341 / DSM 671 / R1) GN=uae PE=4 SV=1	0.0243496	0.725885		B0R7C3	-1.29557	0.0065089	MATE efflux family protein	OE4110R		Na+-driven multidrug efflux pump	2, CELLULAR PROCESSES AND SIGNALING	2, V, Defense mechanisms
B0R4M5	Probable oxidoreductase (Aldo-keto reductase family protein) OS=Halobacterium salinarum (strain ATCC 29341 / DSM 671 / R1) GN=OE_2451R PE=4 SV=1	0.174177	0.118116		B0R4P6	-1.30261	7.6844e-08	Oxidoreductase (Homolog to zinc-containing alcohol dehydrogenase / threonine 3-dehydrogenase) (EC 1.1.1.-)	OE2494F	adh6	Threonine dehydrogenase or related Zn-dependent dehydrogenase	3, METABOLISM	3, E, Amino acid transport and metabolism
B0R5S0	DUF814 domain protein OS=Halobacterium salinarum (strain ATCC 29341 / DSM 671 / R1) GN=OE_3153R PE=4 SV=1	0.354552	0.000260517		B0R7W1	-1.30886	0.0483383	Ferritin	OE4427R	dpsA	DNA-binding ferritin-like protein (oxidative damage protectant)	3, METABOLISM	3, P, Inorganic ion transport and metabolism
B0R4Y8	Enolase OS=Halobacterium salinarum (strain ATCC 29341 / DSM 671 / R1) GN=eno PE=3 SV=1	0.530183	1.58597e-05		B0R4P7	-1.32741	2.91104e-09	6-pyruvoyltetrahydropterin synthase (EC 4.2.3.12)	OE2495F	ptpS	6-pyruvoyl-tetrahydropterin synthase	3, METABOLISM	3, H, Coenzyme transport and metabolism
B0R894	ArNOG04375 family protein (Homolog to PilT-type ATPase) OS=Halobacterium salinarum (strain ATCC 29341 / DSM 671 / R1) GN=OE_4671R PE=4 SV=1	0.214461	0.00023207		B0R3D5	-1.34853	0.0066287	D-gluconate dehydratase (EC 4.2.1.39)	OE1664R	gnaD	L-alanine-DL-glutamate epimerase or related enzyme of enolase superfamily	2, CELLULAR PROCESSES AND SIGNALING	2, M, Cell wall/membrane/envelope biogenesis
B0R803	Glutaryl-CoA dehydrogenase OS=Halobacterium salinarum (strain ATCC 29341 / DSM 671 / R1) GN=acd6 PE=3 SV=1	-1.01908	1.80786e-18		B0R5N2	-1.36424	0.000234164	Small CPxCG-related zinc finger protein	OE3095R		Uncharacterized conserved protein	4, POORLY CHARACTERIZED	4, S, Function unknown
B0R5L5	Probable D-2-hydroxyacid dehydrogenase OS=Halobacterium salinarum (strain ATCC 29341 / DSM 671 / R1) GN=serA2 PE=3 SV=1	-0.0466558	0.571071		B0R5H1	-1.36972	0.0195664	Uncharacterized protein	OE2973F		Uncharacterized conserved protein	4, POORLY CHARACTERIZED	4, S, Function unknown
B0R5T5	Propionyl-CoA carboxylase carboxyltransferase component OS=Halobacterium salinarum (strain ATCC 29341 / DSM 671 / R1) GN=pccB2 PE=4 SV=1	0.585808	3.29325e-05		B0R527	-1.37285	1.15063e-07	Superoxide dismutase (EC 1.15.1.1)	OE2708R	sod1	Superoxide dismutase	3, METABOLISM	3, P, Inorganic ion transport and metabolism
B0R6J7	Isocitrate dehydrogenase (NADP) OS=Halobacterium salinarum (strain ATCC 29341 / DSM 671 / R1) GN=icd PE=4 SV=1	0.653689	0.000110471		B0R5D9	-1.40421	1.92971e-16	Acyl-CoA synthetase (EC 6.2.1.-)	OE2912F	acs3	Acyl-CoA synthetase (AMP-forming)/AMP-acid ligase II	3, METABOLISM	3, I, Lipid transport and metabolism
B0R5J4	5'-nucleotidase family hydrolase OS=Halobacterium salinarum (strain ATCC 29341 / DSM 671 / R1) GN=OE_3017R PE=4 SV=1	-0.28456	4.37598e-05		B0R827	-1.41349	9.76108e-14	ABC-type transport system periplasmic substrate-binding protein (Probable substrate dipeptide/oligopeptide/nickel)	OE4551F	dppA2	ABC-type dipeptide transport system, periplasmic component	3, METABOLISM	3, E, Amino acid transport and metabolism
B0R4J9	Chemotaxis protein CheA OS=Halobacterium salinarum (strain ATCC 29341 / DSM 671 / R1) GN=cheA PE=1 SV=1	-0.360216	1.65814e-08		B0R3Z4	-1.50347	7.67308e-08	Cryptochrome/photolyase-related protein	OE2049R	phr3	Uncharacterized protein related to deoxyribodipyrimidine photolyase	4, POORLY CHARACTERIZED	4, R, General function prediction only
B0R7Q2	ATP-dependent DNA helicase Hel308 OS=Halobacterium salinarum (strain ATCC 29341 / DSM 671 / R1) GN=hel308 PE=3 SV=1	0.35183	0.000673374		B0R8P4	-1.51708	0.00252787	Rhodanese domain protein / probable metallo-beta-lactamase family hydrolase	OE6197F		Rhodanese Homology Domain fused to Zn-dependent hydrolase of glyoxylase family	4, POORLY CHARACTERIZED	4, R, General function prediction only
B0R4V1	Uncharacterized protein OS=Halobacterium salinarum (strain ATCC 29341 / DSM 671 / R1) GN=OE_2583R PE=4 SV=1	-0.139573	0.0483642		B0R3V5	-1.51787	2.50837e-05	GNAT family acetyltransferase (EC 2.3.1.-)	OE1974R		Acetyltransferase (GNAT) family	1, INFORMATION STORAGE AND PROCESSING	1, K, Transcription
B0R3T6	Aminotransferase OS=Halobacterium salinarum (strain ATCC 29341 / DSM 671 / R1) GN=aspC2 PE=3 SV=1	0.0357507	0.300303		B0R6I4	-1.52226	8.91209e-12	Transducer protein BasT (Branched chain and sulfur-containing amino acids transducer protein)	OE3611R	basT	Methyl-accepting chemotaxis protein	2, CELLULAR PROCESSES AND SIGNALING	2, N, Cell motility
B0R5F3	Fumarate hydratase class II OS=Halobacterium salinarum (strain ATCC 29341 / DSM 671 / R1) GN=fumC PE=3 SV=1	0.116724	0.129188		B0R3I0	-1.52659	3.88243e-12	PAC2 family protein	OE1752F		Archaeal enzyme of ATP-grasp superfamily	4, POORLY CHARACTERIZED	4, R, General function prediction only
B0R4Z6	Glutamate--tRNA ligase OS=Halobacterium salinarum (strain ATCC 29341 / DSM 671 / R1) GN=gltX PE=3 SV=1	0.483616	5.35648e-06		B0R4S7	-1.54288	8.02658e-06	Uncharacterized protein	OE2538R		Uncharacterized conserved protein	4, POORLY CHARACTERIZED	4, S, Function unknown
B0R2T2	Proteasome subunit alpha OS=Halobacterium salinarum (strain ATCC 29341 / DSM 671 / R1) GN=psmA PE=3 SV=1	0.238722	7.96123e-05		B0R4M4	-1.58079	2.04951e-17	Acyl-CoA synthetase (EC 6.2.1.-)	OE2450F	acs2	Acyl-coenzyme A synthetase/AMP-(fatty) acid ligase	3, METABOLISM	3, I, Lipid transport and metabolism
B0R5D9	Acyl-CoA synthetase OS=Halobacterium salinarum (strain ATCC 29341 / DSM 671 / R1) GN=acs3 PE=4 SV=1	-1.40421	1.92971e-16		B0R4P8	-1.58277	2.29058e-07	Uncharacterized protein	OE2497F		Predicted SAM-dependent methyltransferase	4, POORLY CHARACTERIZED	4, R, General function prediction only
B0R4X5	Pyruvate--ferredoxin oxidoreductase beta subunit OS=Halobacterium salinarum (strain ATCC 29341 / DSM 671 / R1) GN=porB PE=4 SV=1	0.236768	7.1891e-05		B0R828	-1.60097	6.26972e-09	ABC-type transport system permease protein (Probable substrate dipeptide/oligopeptide/nickel)	OE4552F	dppB2	ABC-type dipeptide/oligopeptide/nickel transport system, permease component	3, METABOLISM	3, E, Amino acid transport and metabolism
B0R2M2	Glyceraldehyde-3-phosphate dehydrogenase OS=Halobacterium salinarum (strain ATCC 29341 / DSM 671 / R1) GN=gap PE=3 SV=1	0.213299	0.0200562		B0R4Q0	-1.6196	8.72029e-09	Triosephosphate isomerase (TIM) (EC 5.3.1.1) (Triose-phosphate isomerase)	OE2500R	tpiA	Triosephosphate isomerase	3, METABOLISM	3, G, Carbohydrate transport and metabolism
B0R7N5	ABC-type transport system ATP-binding protein (Probable substrate dipeptide/oligopeptide) OS=Halobacterium salinarum (strain ATCC 29341 / DSM 671 / R1) GN=dppF1 PE=4 SV=1	0.0335066	0.716307		B0R652	-1.65794	0.0385466	Phytoene dehydrogenase (Phytoene desaturase) (EC 1.14.99.-)	OE3381R	crtI1	Phytoene dehydrogenase or related enzyme	3, METABOLISM	3, Q, Secondary metabolites biosynthesis; transport and catabolism
B0R4H4	Acetate--CoA ligase (ADP-forming) OS=Halobacterium salinarum (strain ATCC 29341 / DSM 671 / R1) GN=acdA PE=4 SV=1	0.526651	0.000116324		B0R3Y3	-1.69971	0.000678913	HTH domain protein	OE2024F		Uncharacterized conserved protein	4, POORLY CHARACTERIZED	4, S, Function unknown
B0R5K0	Bifunctional protein FolD OS=Halobacterium salinarum (strain ATCC 29341 / DSM 671 / R1) GN=folD PE=3 SV=1	-0.600839	0.000137055		B0R498	-1.7043	1.10743e-05	XerC/D-like integrase	OE2239F		Integrase	1, INFORMATION STORAGE AND PROCESSING	1, L, Replication; recombination and repair
B0R3B1	Folylpolyglutamate synthase / 7,8-dihydropteroate reductase / dihydropteroate synthase OS=Halobacterium salinarum (strain ATCC 29341 / DSM 671 / R1) GN=folCP PE=4 SV=1	0.154918	0.00890255		B0RA31	-1.73039	6.18583e-11	Uncharacterized protein	OE5318F		No ArCOG Annotation	4, POORLY CHARACTERIZED	4, X, Not predicted
B0R5Q2	Acyl-CoA dehydrogenase OS=Halobacterium salinarum (strain ATCC 29341 / DSM 671 / R1) GN=acd5 PE=3 SV=1	0.280359	1.43825e-05		B0R8K9	-1.73369	9.15125e-09	Gas-vesicle operon protein GvpH	OE7028R	gvpH1	Gas vesicle synthesis protein, GvpH family	2, CELLULAR PROCESSES AND SIGNALING	2, M, Cell wall/membrane/envelope biogenesis
B0R8D3	DNA-directed RNA polymerase subunit A'' OS=Halobacterium salinarum (strain ATCC 29341 / DSM 671 / R1) GN=rpoA2 PE=1 SV=1	0.487352	1.61517e-12		B0R5A4	-1.78528	0.00553333	Uncharacterized protein	OE2851R		Uncharacterized conserved protein	4, POORLY CHARACTERIZED	4, S, Function unknown
B0R454	HEAT-PBS family protein OS=Halobacterium salinarum (strain ATCC 29341 / DSM 671 / R1) GN=OE_2149R PE=4 SV=1	0.424948	1.31086e-06		B0R393	-1.78935	1.40067e-12	Sugar nucleotidyltransferase (EC 2.7.7.-)	OE1578F	graD1	N-acetylglucosamine-1-phosphate uridyltransferase	2, CELLULAR PROCESSES AND SIGNALING	2, M, Cell wall/membrane/envelope biogenesis
B0R6G2	CTP synthase OS=Halobacterium salinarum (strain ATCC 29341 / DSM 671 / R1) GN=pyrG PE=3 SV=1	0.223935	1.56453e-05		B0R528	-1.80507	0.000959534	Acyl-CoA dehydrogenase (EC 1.3.8.-)	OE2710F	acd3	Acyl-CoA dehydrogenase	3, METABOLISM	3, I, Lipid transport and metabolism
B0R431	GalE family epimerase/dehydratase OS=Halobacterium salinarum (strain ATCC 29341 / DSM 671 / R1) GN=OE_2110R PE=4 SV=1	0.0370191	0.513038		B0R2S9	-1.8477	6.68712e-11	Acyl-CoA synthetase (EC 6.2.1.-)	OE1271F	acs4	Acyl-CoA synthetase (AMP-forming)/AMP-acid ligase II	3, METABOLISM	3, I, Lipid transport and metabolism
B0R7Y4	DNA repair and recombination protein RadA OS=Halobacterium salinarum (strain ATCC 29341 / DSM 671 / R1) GN=radA PE=3 SV=1	-0.49394	4.59726e-07		B0R3E6	-1.85435	2.26158e-16	Transcription regulator (Homolog to phosphate uptake regulator)	OE1681F	phoU3	Phosphate uptake regulator	3, METABOLISM	3, P, Inorganic ion transport and metabolism
B0R3A3	Proline--tRNA ligase OS=Halobacterium salinarum (strain ATCC 29341 / DSM 671 / R1) GN=proS PE=3 SV=1	0.464842	4.59894e-10		B0R6U6	-1.88355	6.18734e-09	Uncharacterized protein	OE3802R		Uncharacterized conserved protein	4, POORLY CHARACTERIZED	4, S, Function unknown
B0R5U6	Succinate--CoA ligase [ADP-forming] subunit alpha OS=Halobacterium salinarum (strain ATCC 29341 / DSM 671 / R1) GN=sucD PE=3 SV=1	-0.0306115	0.477593		B0R991	-1.88696	3.47324e-07	Uncharacterized protein	OE6308F		No ArCOG Annotation	4, POORLY CHARACTERIZED	4, X, Not predicted
B0R9W3	Alkaline phosphatase OS=Halobacterium salinarum (strain ATCC 29341 / DSM 671 / R1) GN=aph PE=1 SV=1	-4.67228	2.23832e-10		B0R5N9	-1.90486	3.87868e-09	Bacteriorhodopsin	OE3106F	bop	Bacteriorhodopsin	4, POORLY CHARACTERIZED	4, R, General function prediction only
B0R3K1	SufB domain protein OS=Halobacterium salinarum (strain ATCC 29341 / DSM 671 / R1) GN=sufB1 PE=4 SV=1	0.0950907	0.150367		B0R4L9	-1.94975	1.13994e-08	Uncharacterized protein	OE2443R		Uncharacterized conserved protein	4, POORLY CHARACTERIZED	4, S, Function unknown
B0R6P4	ArNOG06768 family NADH-binding domain protein OS=Halobacterium salinarum (strain ATCC 29341 / DSM 671 / R1) GN=nolA PE=4 SV=2	-0.493707	1.58405e-06		B0R7M1	-1.99463	0.000130093	Uncharacterized protein	OE4272F		Uncharacterized conserved protein	4, POORLY CHARACTERIZED	4, S, Function unknown
B0R7H8	YqjG-type gamma-glutamylcysteinyl-hydroquinone reductase OS=Halobacterium salinarum (strain ATCC 29341 / DSM 671 / R1) GN=OE_4196R PE=4 SV=1	-0.520449	4.52873e-05		B0R809	-2.00623	0.0013047	Nonhistone chromosomal protein	OE4509F		Chromosomal protein MC1	1, INFORMATION STORAGE AND PROCESSING	1, L, Replication; recombination and repair
B0R891	ABCE1 family ribosome recycling factor OS=Halobacterium salinarum (strain ATCC 29341 / DSM 671 / R1) GN=OE_4667R PE=4 SV=1	0.316779	8.11897e-05		B0R6B9	-2.00733	0.000321514	Putative pterin-4-alpha-carbinolamine dehydratase (PHS) (EC 4.2.1.96) (4-alpha-hydroxy-tetrahydropterin dehydratase) (Pterin carbinolamine dehydratase) (PCD)	OE3495R		Pterin-4a-carbinolamine dehydratase	3, METABOLISM	3, H, Coenzyme transport and metabolism
B0R329	ATP-dependent protease Lon OS=Halobacterium salinarum (strain ATCC 29341 / DSM 671 / R1) GN=lon PE=3 SV=2	0.365156	0.000471822		B0R449	-2.02384	6.81248e-14	Acyl-CoA dehydrogenase (EC 1.3.8.-)	OE2138F	acd2	Acyl-CoA dehydrogenase	3, METABOLISM	3, I, Lipid transport and metabolism
B0R724	Citrate synthase OS=Halobacterium salinarum (strain ATCC 29341 / DSM 671 / R1) GN=citZ PE=3 SV=1	0.0512679	0.369687		B0R6A0	-2.03792	1.34773e-09	Receiver/sensor box protein	OE3462R		Signal transduction histidine kinase, contains REC and PAS domains	2, CELLULAR PROCESSES AND SIGNALING	2, T, Signal transduction mechanisms
B0R673	50S ribosomal protein L32e OS=Halobacterium salinarum (strain ATCC 29341 / DSM 671 / R1) GN=rpl32e PE=3 SV=1	0.841676	3.90283e-05		B0R7P8	-2.13567	4.94867e-06	ABC-type transport system ATP-binding protein (Probable substrate dipeptide/oligopeptide/nickel)	OE4318F	dppF3	ABC-type oligopeptide transport system, ATPase component	3, METABOLISM	3, E, Amino acid transport and metabolism
B0R477	NADPH:quinone reductase OS=Halobacterium salinarum (strain ATCC 29341 / DSM 671 / R1) GN=qor2 PE=4 SV=1	0.261123	0.000912744		B0R9Z2	-2.16142	0.000333738	ABC-type transport system ATP-binding protein	OE5245F		ABC-type multidrug transport system, ATPase component	2, CELLULAR PROCESSES AND SIGNALING	2, V, Defense mechanisms
B0R452	DHH/RecJ family phosphoesterase OS=Halobacterium salinarum (strain ATCC 29341 / DSM 671 / R1) GN=OE_2141F PE=4 SV=1	1.45717	2.40865e-07		B0R7F9	-2.17136	1.48065e-14	Phosphoenolpyruvate carboxylase (PEPC) (PEPCase) (EC 4.1.1.31)	OE4169F	ppcA	Phosphoenolpyruvate carboxylase	3, METABOLISM	3, G, Carbohydrate transport and metabolism
B0R4E5	ABC-type transport system periplasmic substrate-binding protein (Probable substrate sugar) OS=Halobacterium salinarum (strain ATCC 29341 / DSM 671 / R1) GN=tsgA PE=4 SV=1	-0.0502054	0.675315		B0R978	-2.23266	4.29619e-09	PQQ repeat protein	OE6278R		WD40-like repeat	4, POORLY CHARACTERIZED	4, S, Function unknown
B0R428	Probable PrkA-type serine/threonine protein kinase OS=Halobacterium salinarum (strain ATCC 29341 / DSM 671 / R1) GN=prkA1 PE=4 SV=1	-3.43821	9.84016e-19		B0R9P1	-2.23996	3.71464e-11	Hsp20-type molecular chaperone	OE5083R	hsp20E	Molecular chaperone (HSP20 family)	2, CELLULAR PROCESSES AND SIGNALING	2, O, Posttranslational modification; protein turnover; chaperones
B0R7Q6	Probable tryptophanase OS=Halobacterium salinarum (strain ATCC 29341 / DSM 671 / R1) GN=tnaA PE=3 SV=1	-0.344124	0.000103994		B0R6E3	-2.26734	3.06313e-05	Hsp20-type molecular chaperone	OE3541R	hsp20F	Molecular chaperone (HSP20 family)	2, CELLULAR PROCESSES AND SIGNALING	2, O, Posttranslational modification; protein turnover; chaperones
B0R470	Transducer protein Htr4 OS=Halobacterium salinarum (strain ATCC 29341 / DSM 671 / R1) GN=htr4 PE=1 SV=1	0.270757	0.000659704		B0R463	-2.28416	9.28042e-08	Halocyanin HcpC	OE2171F	hcpC	Plastocyanin	3, METABOLISM	3, C, Energy production and conversion
B0R7P0	CBS domain protein OS=Halobacterium salinarum (strain ATCC 29341 / DSM 671 / R1) GN=OE_4306F PE=4 SV=1	0.0137884	0.756085		B0R9Y2	-2.40207	0.000546919	Uncharacterized protein	OE5219F		Uncharacterized conserved protein	4, POORLY CHARACTERIZED	4, S, Function unknown
B0R3G5	Methylmalonyl-CoA mutase subunit A OS=Halobacterium salinarum (strain ATCC 29341 / DSM 671 / R1) GN=mmcA2 PE=4 SV=1	-0.101907	0.0417399		B0RA06	-2.44587	1.33447e-11	ABC-type transport system periplasmic substrate-binding protein	OE5273R		ABC-type Fe3+ transport system, periplasmic component	3, METABOLISM	3, P, Inorganic ion transport and metabolism
B0R7W6	Aminopeptidase (Homolog to leucyl aminopeptidase / aminopeptidase T) OS=Halobacterium salinarum (strain ATCC 29341 / DSM 671 / R1) GN=pepB2 PE=4 SV=1	0.35713	0.000405456		B0R5W2	-2.53982	1.93663e-05	Uncharacterized protein	OE3224F		Uncharacterized conserved protein in cobalamin operon	4, POORLY CHARACTERIZED	4, S, Function unknown
B0R6P5	Tubulin-like protein CetZ OS=Halobacterium salinarum (strain ATCC 29341 / DSM 671 / R1) GN=cetZ1 PE=3 SV=1	0.493346	0.0104505		B0R7P4	-2.59222	1.48824e-17	ABC-type transport system periplasmic substrate-binding protein (Probable substrate dipeptide/oligopeptide/nickel)	OE4311F	dppA3	ABC-type dipeptide transport system, periplasmic component	3, METABOLISM	3, E, Amino acid transport and metabolism
B0R577	Replication protein A OS=Halobacterium salinarum (strain ATCC 29341 / DSM 671 / R1) GN=rpa1 PE=4 SV=1	-0.170959	4.4464e-06		B0R3V4	-3.01762	8.75218e-10	Methylmalonyl-CoA mutase subunit A (EC 5.4.99.2)	OE1972F	mmcA1	Methylmalonyl-CoA mutase	3, METABOLISM	3, I, Lipid transport and metabolism
B0R3J8	DNA polymerase OS=Halobacterium salinarum (strain ATCC 29341 / DSM 671 / R1) GN=polB1 PE=3 SV=1	0.36052	1.27218e-06		B0R8L3	-3.11642	1.21155e-13	Regulatory protein GvpD	OE7033R	gvpD1	GvpD gas vesicle protein, contains RecA/KaiC family ATPase domain	2, CELLULAR PROCESSES AND SIGNALING	2, T, Signal transduction mechanisms
B0R6A7	Transducer protein CosT OS=Halobacterium salinarum (strain ATCC 29341 / DSM 671 / R1) GN=cosT PE=1 SV=1	-0.516026	2.91104e-09		B0R6N9	-3.39762	1.53502e-12	TrkA domain protein	OE3710R	trkA6	K+ transport system, NAD-binding component	3, METABOLISM	3, P, Inorganic ion transport and metabolism
B0R5B4	Phosphoribosylamine--glycine ligase OS=Halobacterium salinarum (strain ATCC 29341 / DSM 671 / R1) GN=purD PE=3 SV=1	-0.648079	2.61948e-08		B0R428	-3.43821	9.84016e-19	Probable PrkA-type serine/threonine protein kinase (EC 2.7.11.1)	OE2104R	prkA1	Predicted Ser/Thr protein kinase	2, CELLULAR PROCESSES AND SIGNALING	2, T, Signal transduction mechanisms
B0R5J2	Putative DNA helicase Rad25 OS=Halobacterium salinarum (strain ATCC 29341 / DSM 671 / R1) GN=rad25c PE=3 SV=1	0.323384	0.00525994		B0R7Z1	-3.50124	1.09196e-11	ABC-type transport system permease protein (Probable substrate phosphate)	OE4480R	pstA1	ABC-type phosphate transport system, permease component	3, METABOLISM	3, P, Inorganic ion transport and metabolism
B0R7H7	Replication factor C small subunit OS=Halobacterium salinarum (strain ATCC 29341 / DSM 671 / R1) GN=rfcS PE=3 SV=1	0.242371	0.000713932		B0R6N8	-3.81894	2.60958e-09	Lrp/AsnC family transcription regulator	OE3708R	trh5	Lrp/AsnC family C-terminal domain	1, INFORMATION STORAGE AND PROCESSING	1, K, Transcription
B0R6I3	Ribose-1,5-bisphosphate isomerase OS=Halobacterium salinarum (strain ATCC 29341 / DSM 671 / R1) GN=OE_3610R PE=3 SV=1	-0.421556	0.000174078		B0R859	-4.00492	1.08175e-08	Serine protease halolysin R4 (EC 3.4.21.-)	OE4612F	hly	Subtilisin-like serine protease	2, CELLULAR PROCESSES AND SIGNALING	2, O, Posttranslational modification; protein turnover; chaperones
B0R2S2	Bis-gamma-glutamylcystine reductase OS=Halobacterium salinarum (strain ATCC 29341 / DSM 671 / R1) GN=OE_1260R PE=3 SV=1	0.0210716	0.867297		B0R8D9	-4.43889	2.96598e-10	Uncharacterized protein	OE4748F		S-layer domain	2, CELLULAR PROCESSES AND SIGNALING	2, M, Cell wall/membrane/envelope biogenesis
B0R7P4	ABC-type transport system periplasmic substrate-binding protein (Probable substrate dipeptide/oligopeptide) OS=Halobacterium salinarum (strain ATCC 29341 / DSM 671 / R1) GN=dppA3 PE=4 SV=1	-2.59222	1.48824e-17		B0R9W3	-4.67228	2.23832e-10	Alkaline phosphatase (EC 3.1.3.1)	OE5192R	aph	Alkaline phosphatase	3, METABOLISM	3, P, Inorganic ion transport and metabolism
B0R7B7	Phosphohexomutase (Phosphoglucomutase / phosphomannomutase) OS=Halobacterium salinarum (strain ATCC 29341 / DSM 671 / R1) GN=pmm1 PE=3 SV=1	0.0501304	0.553362		B0R7Z0	-4.84331	4.95281e-17	Phosphate import ATP-binding protein PstB (EC 3.6.3.27) (ABC phosphate transporter) (Phosphate-transporting ATPase)	OE4479R	pstB1	ABC-type phosphate transport system, ATPase component	3, METABOLISM	3, P, Inorganic ion transport and metabolism
B0R559	Peptidase M24 family protein (Homolog to Xaa-Pro dipeptidase) OS=Halobacterium salinarum (strain ATCC 29341 / DSM 671 / R1) GN=OE_2763F PE=3 SV=1	-0.247446	0.000809939		B0R6E6	-4.85368	6.29597e-09	Uncharacterized protein	OE3545F		Uncharacterized conserved protein	4, POORLY CHARACTERIZED	4, S, Function unknown
B0R373	Probable oxidoreductase (Short-chain dehydrogenase family) OS=Halobacterium salinarum (strain ATCC 29341 / DSM 671 / R1) GN=OE_1545F PE=3 SV=1	0.0945575	0.0145975		B0R6E4	-5.11806	3.84604e-09	Glutamine-rich alkaline protein	OE3542R		Uncharacterized conserved protein	4, POORLY CHARACTERIZED	4, S, Function unknown
B0R9U4	ABC-type transport system periplasmic substrate-binding protein (Probable substrate glycerol-3-phosphate) OS=Halobacterium salinarum (strain ATCC 29341 / DSM 671 / R1) GN=ugpB PE=4 SV=1	-5.72195	3.71464e-11		B0R9U7	-5.13125	2.81047e-09	ABC-type transport system ATP-binding protein (Probable substrate glycerol-3-phosphate)	OE5170F	ugpC	ABC-type sugar transport system, ATPase component	3, METABOLISM	3, G, Carbohydrate transport and metabolism
B0R4Q4	Histidinol-phosphate aminotransferase OS=Halobacterium salinarum (strain ATCC 29341 / DSM 671 / R1) GN=hisC PE=3 SV=1	0.145333	0.0410834		B0R9U4	-5.72195	3.71464e-11	ABC-type transport system periplasmic substrate-binding protein (Probable substrate glycerol-3-phosphate)	OE5166F	ugpB	ABC-type sugar transport system, periplasmic component	3, METABOLISM	3, G, Carbohydrate transport and metabolism
B0R5Y5	Probable glycine dehydrogenase (decarboxylating) subunit 2 OS=Halobacterium salinarum (strain ATCC 29341 / DSM 671 / R1) GN=gcvP2 PE=3 SV=1	-0.491804	1.78289e-05		B0R7Z3	-6.17212	6.05494e-11	ABC-type transport system periplasmic substrate-binding protein (Probable substrate phosphate)	OE4485R	pstS1	ABC-type phosphate transport system, periplasmic component	3, METABOLISM	3, P, Inorganic ion transport and metabolism
B0R632	Sensory rhodopsin I transducer OS=Halobacterium salinarum (strain ATCC 29341 / DSM 671 / R1) GN=htr1 PE=1 SV=1	-0.659788	2.81558e-09
B0R2S1	Uncharacterized protein OS=Halobacterium salinarum (strain ATCC 29341 / DSM 671 / R1) GN=OE_1259R PE=4 SV=1	-0.76952	1.13994e-08
B0R5A8	S-adenosylmethionine synthase OS=Halobacterium salinarum (strain ATCC 29341 / DSM 671 / R1) GN=mat PE=3 SV=1	0.314279	0.000952475
B0R826	ABC-type transport system ATP-binding protein (Probable substrate dipeptide/oligopeptide) OS=Halobacterium salinarum (strain ATCC 29341 / DSM 671 / R1) GN=dppDF2 PE=4 SV=1	-0.572609	4.20062e-06
B0R8A2	RNA-binding protein AU-1 OS=Halobacterium salinarum (strain ATCC 29341 / DSM 671 / R1) GN=aubA PE=3 SV=1	-0.0294623	0.830966
B0R5R3	Aminopeptidase OS=Halobacterium salinarum (strain ATCC 29341 / DSM 671 / R1) GN=OE_3143R PE=3 SV=1	0.105845	0.001017
B0R760	V-type ATP synthase subunit I OS=Halobacterium salinarum (strain ATCC 29341 / DSM 671 / R1) GN=atpI PE=3 SV=1	0.33065	0.000208508
B0R7Q0	Malate dehydrogenase OS=Halobacterium salinarum (strain ATCC 29341 / DSM 671 / R1) GN=mdh PE=3 SV=1	-0.0334186	0.251481
B0R837	Nicotinate phosphoribosyltransferase OS=Halobacterium salinarum (strain ATCC 29341 / DSM 671 / R1) GN=pncB PE=4 SV=1	-0.280805	2.56561e-05
B0R6A2	Deoxyribodipyrimidine photolyase OS=Halobacterium salinarum (strain ATCC 29341 / DSM 671 / R1) GN=phr1 PE=3 SV=1	-0.745462	0.000136572
B0R4R5	UDP-glucose 6-dehydrogenase AglM OS=Halobacterium salinarum (strain ATCC 29341 / DSM 671 / R1) GN=aglM1 PE=3 SV=1	-0.00845172	0.851759
B0R449	Acyl-CoA dehydrogenase OS=Halobacterium salinarum (strain ATCC 29341 / DSM 671 / R1) GN=acd2 PE=3 SV=1	-2.02384	6.81248e-14
B0R7U6	FAD-dependent oxidoreductase (GlcD/DLD_GlcF/GlpC domain fusion protein) OS=Halobacterium salinarum (strain ATCC 29341 / DSM 671 / R1) GN=OE_4399F PE=4 SV=1	-0.330002	0.000110433
B0R400	Phosphomethylpyrimidine synthase OS=Halobacterium salinarum (strain ATCC 29341 / DSM 671 / R1) GN=thiC PE=3 SV=1	2.78972	6.52866e-17
B0R347	Pyruvate kinase OS=Halobacterium salinarum (strain ATCC 29341 / DSM 671 / R1) GN=pykA PE=3 SV=1	0.111742	0.135629
B0R5D6	Deoxyribodipyrimidine photolyase OS=Halobacterium salinarum (strain ATCC 29341 / DSM 671 / R1) GN=phr2 PE=3 SV=1	-0.444631	1.91308e-08
B0R3Y0	Fructose-bisphosphate aldolase class 1 OS=Halobacterium salinarum (strain ATCC 29341 / DSM 671 / R1) GN=fba1 PE=1 SV=1	-0.179688	0.030351
B0R3D1	FAD-dependent oxidoreductase (Homolog to geranylgeranyl reductase) OS=Halobacterium salinarum (strain ATCC 29341 / DSM 671 / R1) GN=OE_1657R PE=4 SV=1	0.0393808	0.0690688
B0R6D5	Pyridoxal 5'-phosphate synthase subunit PdxS OS=Halobacterium salinarum (strain ATCC 29341 / DSM 671 / R1) GN=pdxS PE=3 SV=1	-0.0955451	0.346971
B0R363	DNA topoisomerase 1 OS=Halobacterium salinarum (strain ATCC 29341 / DSM 671 / R1) GN=topA PE=3 SV=1	0.268074	0.0331314
B0R8D0	30S ribosomal protein S7 OS=Halobacterium salinarum (strain ATCC 29341 / DSM 671 / R1) GN=rps7 PE=3 SV=1	0.682259	2.27345e-06
B0R4W1	50S ribosomal protein L10 OS=Halobacterium salinarum (strain ATCC 29341 / DSM 671 / R1) GN=rpl10 PE=3 SV=1	0.875312	9.38189e-06
B0R725	PhoU/TrkA-C domain protein OS=Halobacterium salinarum (strain ATCC 29341 / DSM 671 / R1) GN=pchB PE=4 SV=1	-0.174199	0.0293693
B0R488	Dimethylsulfoxide reductase subunit A OS=Halobacterium salinarum (strain ATCC 29341 / DSM 671 / R1) GN=dmsA PE=4 SV=1	-0.0374363	0.93797
B0R6S2	Glycerol kinase OS=Halobacterium salinarum (strain ATCC 29341 / DSM 671 / R1) GN=glpK PE=3 SV=1	0.393263	4.78826e-05
B0R383	Cell division protein FtsZ 1 OS=Halobacterium salinarum (strain ATCC 29341 / DSM 671 / R1) GN=ftsZ1 PE=3 SV=1	0.503262	4.99173e-06
B0R819	Uncharacterized protein OS=Halobacterium salinarum (strain ATCC 29341 / DSM 671 / R1) GN=OE_4539R PE=4 SV=1	0.461445	0.000432517
B0R9Z1	Transducer protein Car OS=Halobacterium salinarum (strain ATCC 29341 / DSM 671 / R1) GN=car PE=1 SV=1	-0.291347	2.81558e-09
B0R6G1	GMP synthase [glutamine-hydrolyzing] subunit B OS=Halobacterium salinarum (strain ATCC 29341 / DSM 671 / R1) GN=guaAB PE=3 SV=1	0.047335	0.592813
B0R9U0	Glycerol dehydrogenase OS=Halobacterium salinarum (strain ATCC 29341 / DSM 671 / R1) GN=gldA1 PE=4 SV=1	-0.164668	0.213493
B0R396	Uncharacterized protein OS=Halobacterium salinarum (strain ATCC 29341 / DSM 671 / R1) GN=OE_1584R PE=4 SV=1	0.621526	1.62719e-06
B0R4V6	Cysteine--tRNA ligase OS=Halobacterium salinarum (strain ATCC 29341 / DSM 671 / R1) GN=cysS PE=3 SV=1	0.750053	4.65589e-07
B0R3X1	YgfD family GTPase OS=Halobacterium salinarum (strain ATCC 29341 / DSM 671 / R1) GN=ygfD PE=4 SV=1	-0.536823	0.111903
B0R807	Phenylalanine--tRNA ligase beta subunit OS=Halobacterium salinarum (strain ATCC 29341 / DSM 671 / R1) GN=pheT PE=3 SV=1	0.116728	0.051508
B0R659	50S ribosomal protein L2 OS=Halobacterium salinarum (strain ATCC 29341 / DSM 671 / R1) GN=rpl2 PE=3 SV=1	0.832969	8.18315e-05
B0R748	Peptide chain release factor subunit 1 OS=Halobacterium salinarum (strain ATCC 29341 / DSM 671 / R1) GN=prf1 PE=1 SV=1	0.487452	4.61342e-07
B0R7C8	Dihydrolipoyl dehydrogenase OS=Halobacterium salinarum (strain ATCC 29341 / DSM 671 / R1) GN=lpdA PE=4 SV=1	-0.041174	0.774784
B0R6V2	Histidine--tRNA ligase OS=Halobacterium salinarum (strain ATCC 29341 / DSM 671 / R1) GN=hisS PE=3 SV=1	0.427485	6.73672e-08
B0R3K2	SufB domain protein OS=Halobacterium salinarum (strain ATCC 29341 / DSM 671 / R1) GN=sufB2 PE=4 SV=1	-0.826891	4.47802e-08
B0R4G8	NamA family oxidoreductase OS=Halobacterium salinarum (strain ATCC 29341 / DSM 671 / R1) GN=OE_2360R PE=4 SV=1	0.399842	0.00508009
B0R6Y7	Translation initiation factor 2 subunit gamma OS=Halobacterium salinarum (strain ATCC 29341 / DSM 671 / R1) GN=eif2g PE=3 SV=1	0.364618	3.20893e-06
B0R6B6	UbiB family protein OS=Halobacterium salinarum (strain ATCC 29341 / DSM 671 / R1) GN=OE_3490R PE=4 SV=1	0.122235	0.0651194
B0R7Q7	Aspartokinase OS=Halobacterium salinarum (strain ATCC 29341 / DSM 671 / R1) GN=lysC PE=3 SV=1	0.0119137	0.861058
B0R662	30S ribosomal protein S3 OS=Halobacterium salinarum (strain ATCC 29341 / DSM 671 / R1) GN=rps3 PE=3 SV=1	0.827779	4.53652e-07
B0R3X8	3-hydroxyacyl-CoA dehydrogenase OS=Halobacterium salinarum (strain ATCC 29341 / DSM 671 / R1) GN=hbd1 PE=4 SV=1	-0.719445	6.29597e-09
B0R3T0	Flavin-containing amine-oxidoreductase OS=Halobacterium salinarum (strain ATCC 29341 / DSM 671 / R1) GN=OE_1936R PE=4 SV=1	-0.636774	1.62141e-08
B0R5H9	Diadenylate cyclase OS=Halobacterium salinarum (strain ATCC 29341 / DSM 671 / R1) GN=dacZ PE=3 SV=1	-0.136056	1.46149e-05
B0R5W3	PQQ repeat protein OS=Halobacterium salinarum (strain ATCC 29341 / DSM 671 / R1) GN=OE_3227F PE=4 SV=1	-0.0439792	0.474569
B0R683	Adenylate kinase OS=Halobacterium salinarum (strain ATCC 29341 / DSM 671 / R1) GN=adk PE=3 SV=1	0.0394307	0.452882
B0R3R8	Cysteine synthase OS=Halobacterium salinarum (strain ATCC 29341 / DSM 671 / R1) GN=cysK1 PE=4 SV=1	-0.0238529	0.67702
B0R3J3	DNA double-strand break repair Rad50 ATPase OS=Halobacterium salinarum (strain ATCC 29341 / DSM 671 / R1) GN=rad50 PE=3 SV=1	-0.263706	0.00279281
B0R2M5	50S ribosomal protein L10e OS=Halobacterium salinarum (strain ATCC 29341 / DSM 671 / R1) GN=rpl10e PE=3 SV=1	1.1124	3.52576e-08
B0R6U5	Probable translation initiation factor IF-2 OS=Halobacterium salinarum (strain ATCC 29341 / DSM 671 / R1) GN=infB PE=3 SV=1	1.07737	0.000118491
B0R3E6	PhoU domain protein OS=Halobacterium salinarum (strain ATCC 29341 / DSM 671 / R1) GN=phoU3 PE=4 SV=1	-1.85435	2.26158e-16
B0R507	Putative tRNA-specific adenosine deaminase OS=Halobacterium salinarum (strain ATCC 29341 / DSM 671 / R1) GN=OE_2676R PE=4 SV=1	0.22103	0.00322974
B0R4E4	ABC-type transport system ATP-binding protein (Probable substrate sugar) OS=Halobacterium salinarum (strain ATCC 29341 / DSM 671 / R1) GN=tsgD PE=4 SV=1	0.194263	0.0385639
B0R7V1	Threonine synthase OS=Halobacterium salinarum (strain ATCC 29341 / DSM 671 / R1) GN=thrC1 PE=3 SV=1	-0.077697	0.202137
B0R548	Phosphoglycerate kinase OS=Halobacterium salinarum (strain ATCC 29341 / DSM 671 / R1) GN=pgk PE=3 SV=1	0.26501	0.00227929
B0R836	Uncharacterized protein OS=Halobacterium salinarum (strain ATCC 29341 / DSM 671 / R1) GN=OE_4563F PE=4 SV=1	0.045139	0.616754
B0R460	30S ribosomal protein S15 OS=Halobacterium salinarum (strain ATCC 29341 / DSM 671 / R1) GN=rps15 PE=3 SV=1	0.830736	4.7624e-07
B0R8E3	Probable secreted glycoprotein OS=Halobacterium salinarum (strain ATCC 29341 / DSM 671 / R1) GN=OE_4757R PE=4 SV=1	0.0835147	0.189913
B0R2S9	Acyl-CoA synthetase OS=Halobacterium salinarum (strain ATCC 29341 / DSM 671 / R1) GN=acs4 PE=4 SV=1	-1.8477	6.68712e-11
B0R7R0	ABC-type transport system ATP-binding protein OS=Halobacterium salinarum (strain ATCC 29341 / DSM 671 / R1) GN=OE_4339R PE=4 SV=1	-1.20795	9.61575e-06
B0R5R0	Amidophosphoribosyltransferase OS=Halobacterium salinarum (strain ATCC 29341 / DSM 671 / R1) GN=purF PE=3 SV=1	-1.06033	3.71427e-05
B0R9T8	OPT family transport protein OS=Halobacterium salinarum (strain ATCC 29341 / DSM 671 / R1) GN=OE_5157F PE=4 SV=1	0.767408	7.70326e-05
B0R5M4	TrmB family transcription regulator TrmB OS=Halobacterium salinarum (strain ATCC 29341 / DSM 671 / R1) GN=trmB PE=4 SV=2	0.0831282	0.366525
B0R3X4	Acetyl-CoA C-acetyltransferase OS=Halobacterium salinarum (strain ATCC 29341 / DSM 671 / R1) GN=acaB1 PE=4 SV=1	0.170156	0.00359489
B0R3J0	Proteasome-activating nucleotidase OS=Halobacterium salinarum (strain ATCC 29341 / DSM 671 / R1) GN=pan2 PE=3 SV=1	0.553341	0.000297538
B0R4N6	Flagellin OS=Halobacterium salinarum (strain ATCC 29341 / DSM 671 / R1) GN=flgA2 PE=3 SV=1	-0.0626292	0.414721
B0R4D6	DUF293 domain protein OS=Halobacterium salinarum (strain ATCC 29341 / DSM 671 / R1) GN=OE_2306F PE=4 SV=1	0.378051	7.90643e-05
B0R4Y0	30S ribosomal protein S4 OS=Halobacterium salinarum (strain ATCC 29341 / DSM 671 / R1) GN=rps4 PE=3 SV=1	0.886002	1.9773e-05
B0R727	AstE domain protein OS=Halobacterium salinarum (strain ATCC 29341 / DSM 671 / R1) GN=OE_3940F PE=4 SV=1	-0.261438	0.00184338
B0R8G0	Probable glycosyltransferase, type 1 OS=Halobacterium salinarum (strain ATCC 29341 / DSM 671 / R1) GN=gth6 PE=4 SV=1	0.0921688	0.244693
B0R8L3	Regulatory protein GvpD OS=Halobacterium salinarum (strain ATCC 29341 / DSM 671 / R1) GN=gvpD1 PE=4 SV=1	-3.11642	1.21155e-13
B0R840	Aminopeptidase (Homolog to leucyl aminopeptidase / aminopeptidase T) OS=Halobacterium salinarum (strain ATCC 29341 / DSM 671 / R1) GN=pepB3 PE=4 SV=1	0.1714	0.011014
B0R4I7	Transducer protein Htr15 OS=Halobacterium salinarum (strain ATCC 29341 / DSM 671 / R1) GN=htr15 PE=4 SV=1	-0.262039	1.02712e-07
B0R3D9	PyrE-like protein OS=Halobacterium salinarum (strain ATCC 29341 / DSM 671 / R1) GN=OE_1672F PE=3 SV=1	-0.0576524	0.452966
B0R6V5	30S ribosomal protein S19e OS=Halobacterium salinarum (strain ATCC 29341 / DSM 671 / R1) GN=rps19e PE=3 SV=1	1.12665	2.82571e-07
B0R6J9	3-hydroxy-3-methylglutaryl-coenzyme A reductase OS=Halobacterium salinarum (strain ATCC 29341 / DSM 671 / R1) GN=hmgA PE=1 SV=1	0.130281	0.0148283
B0R510	Cystathionine synthase/lyase (Cystathionine gamma-synthase, cystathionine gamma-lyase, cystathionine beta-lyase) OS=Halobacterium salinarum (strain ATCC 29341 / DSM 671 / R1) GN=metB1 PE=4 SV=1	0.318106	4.64549e-06
B0R666	50S ribosomal protein L14 OS=Halobacterium salinarum (strain ATCC 29341 / DSM 671 / R1) GN=rpl14 PE=3 SV=1	0.926655	2.96407e-07
B0R360	Aspartyl/glutamyl-tRNA(Asn/Gln) amidotransferase subunit B OS=Halobacterium salinarum (strain ATCC 29341 / DSM 671 / R1) GN=gatB PE=3 SV=1	0.208595	0.00277993
B0R3F3	Probable oxidoreductase (Aldo-keto reductase family protein) OS=Halobacterium salinarum (strain ATCC 29341 / DSM 671 / R1) GN=OE_1698R PE=4 SV=1	-0.138439	0.174907
B0R3L4	Threonine synthase OS=Halobacterium salinarum (strain ATCC 29341 / DSM 671 / R1) GN=thrC2 PE=4 SV=1	0.840067	6.73066e-07
B0R744	Riboflavin kinase, CTP-dependent OS=Halobacterium salinarum (strain ATCC 29341 / DSM 671 / R1) GN=ribK PE=4 SV=1	-1.06821	5.23279e-10
B0R6E5	Flavin-dependent pyridine nucleotide oxidoreductase OS=Halobacterium salinarum (strain ATCC 29341 / DSM 671 / R1) GN=OE_3544F PE=4 SV=1	0.524492	0.00024821
B0R7R5	Ribonucleoside-diphosphate reductase alpha subunit OS=Halobacterium salinarum (strain ATCC 29341 / DSM 671 / R1) GN=nrdA1 PE=4 SV=1	2.96218	6.45861e-07
B0R367	Transducer protein MpcT OS=Halobacterium salinarum (strain ATCC 29341 / DSM 671 / R1) GN=mpcT PE=1 SV=1	-0.664682	5.25124e-08
B0R471	Succinate-semialdehyde dehydrogenase OS=Halobacterium salinarum (strain ATCC 29341 / DSM 671 / R1) GN=gabD PE=4 SV=1	0.401154	0.000153331
B0R6Q0	Phosphoribosylaminoimidazole-succinocarboxamide synthase OS=Halobacterium salinarum (strain ATCC 29341 / DSM 671 / R1) GN=purC PE=3 SV=1	-0.382564	2.14196e-05
B0R424	UspA domain protein OS=Halobacterium salinarum (strain ATCC 29341 / DSM 671 / R1) GN=OE_2097F PE=4 SV=1	-0.634891	4.39903e-07
B0R3L5	Amine oxidase domain protein OS=Halobacterium salinarum (strain ATCC 29341 / DSM 671 / R1) GN=OE_1808F PE=4 SV=1	-0.180565	0.0432886
B0R358	Chromosome partition protein Smc OS=Halobacterium salinarum (strain ATCC 29341 / DSM 671 / R1) GN=smc PE=3 SV=1	0.113535	0.406351
B0R3E5	ABC-type transport system periplasmic substrate-binding protein (Probable substrate phosphate) OS=Halobacterium salinarum (strain ATCC 29341 / DSM 671 / R1) GN=pstS2 PE=4 SV=1	-1.15874	2.71134e-12
B0R601	Replication factor C large subunit OS=Halobacterium salinarum (strain ATCC 29341 / DSM 671 / R1) GN=rfcL PE=3 SV=1	0.153094	0.00469967
B0R9V9	Alpha/beta hydrolase fold protein OS=Halobacterium salinarum (strain ATCC 29341 / DSM 671 / R1) GN=OE_5187R PE=4 SV=1	-0.445877	0.00012197
B0R524	Probable copper-containing oxidoreductase OS=Halobacterium salinarum (strain ATCC 29341 / DSM 671 / R1) GN=OE_2703F PE=4 SV=1	1.21277	9.38189e-06
B0R831	Dihydroorotase OS=Halobacterium salinarum (strain ATCC 29341 / DSM 671 / R1) GN=pyrC PE=3 SV=1	0.198002	0.0179718
B0R5V3	Probable cobalt-precorrin-6B C(15)-methyltransferase (decarboxylating) OS=Halobacterium salinarum (strain ATCC 29341 / DSM 671 / R1) GN=cbiT PE=3 SV=1	0.027465	0.590784
B0R820	UspA domain protein OS=Halobacterium salinarum (strain ATCC 29341 / DSM 671 / R1) GN=OE_4540R PE=4 SV=1	-0.189788	0.00980186
B0R3K0	Fe-S cluster assembly ATPase SufC OS=Halobacterium salinarum (strain ATCC 29341 / DSM 671 / R1) GN=sufC PE=4 SV=1	-0.361525	1.79371e-06
B0R4Y3	50S ribosomal protein L18e OS=Halobacterium salinarum (strain ATCC 29341 / DSM 671 / R1) GN=rpl18e PE=3 SV=1	0.560135	1.4455e-06
B0R6S3	Glycerol-3-phosphate dehydrogenase OS=Halobacterium salinarum (strain ATCC 29341 / DSM 671 / R1) GN=glpA1 PE=3 SV=1	0.81918	2.0516e-08
B0R301	Probable phosphodiesterase OS=Halobacterium salinarum (strain ATCC 29341 / DSM 671 / R1) GN=OE_1412F PE=4 SV=1	0.045054	0.602085
B0R4A4	Probable coiled coil protein OS=Halobacterium salinarum (strain ATCC 29341 / DSM 671 / R1) GN=OE_2249R PE=4 SV=1	-0.0716508	0.157091
B0R6N9	TrkA domain protein OS=Halobacterium salinarum (strain ATCC 29341 / DSM 671 / R1) GN=trkA6 PE=4 SV=1	-3.39762	1.53502e-12
B0R5Y6	Probable glycine dehydrogenase (decarboxylating) subunit 1 OS=Halobacterium salinarum (strain ATCC 29341 / DSM 671 / R1) GN=gcvPA PE=3 SV=1	-0.316954	8.233e-09
B0R7Q4	IMP cyclohydrolase OS=Halobacterium salinarum (strain ATCC 29341 / DSM 671 / R1) GN=purO PE=3 SV=1	-0.856851	8.65346e-05
B0R4G6	Acetyl-CoA C-acetyltransferase catalytic subunit OS=Halobacterium salinarum (strain ATCC 29341 / DSM 671 / R1) GN=acaB2 PE=4 SV=1	-0.220511	1.45989e-05
B0R7N7	ABC-type transport system permease protein (Probable substrate dipeptide/oligopeptide) OS=Halobacterium salinarum (strain ATCC 29341 / DSM 671 / R1) GN=dppC1 PE=3 SV=1	-0.370693	0.00357324
B0R2Q7	CCA-adding enzyme OS=Halobacterium salinarum (strain ATCC 29341 / DSM 671 / R1) GN=cca PE=3 SV=1	0.46486	0.083863
B0R4S0	UTP--glucose-1-phosphate uridylyltransferase AglF OS=Halobacterium salinarum (strain ATCC 29341 / DSM 671 / R1) GN=aglF2 PE=4 SV=1	-0.388754	0.145787
B0R6L5	ArNOG05179 family protein (DUF87-related AAA-type ATPase) OS=Halobacterium salinarum (strain ATCC 29341 / DSM 671 / R1) GN=OE_3666F PE=4 SV=1	-0.155179	0.0863477
B0R5U2	HD family hydrolase OS=Halobacterium salinarum (strain ATCC 29341 / DSM 671 / R1) GN=OE_3188R PE=4 SV=1	0.721701	0.0114641
B0R2N8	Probable oxidoreductase (Short-chain dehydrogenase family) OS=Halobacterium salinarum (strain ATCC 29341 / DSM 671 / R1) GN=OE_1190F PE=3 SV=1	-0.537704	7.86356e-05
B0R7L9	Glutamate-1-semialdehyde 2,1-aminomutase OS=Halobacterium salinarum (strain ATCC 29341 / DSM 671 / R1) GN=hemL PE=3 SV=1	-0.485116	0.0289718
B0R5K4	DUF1028 family protein OS=Halobacterium salinarum (strain ATCC 29341 / DSM 671 / R1) GN=OE_3045F PE=4 SV=1	-0.101407	0.127753
B0R6F6	NADPH:quinone reductase OS=Halobacterium salinarum (strain ATCC 29341 / DSM 671 / R1) GN=qor1 PE=4 SV=1	-0.983875	7.57827e-09
B0R671	30S ribosomal protein S8 OS=Halobacterium salinarum (strain ATCC 29341 / DSM 671 / R1) GN=rps8 PE=3 SV=1	1.6266	5.23521e-11
B0R3D8	Glucose 1-dehydrogenase OS=Halobacterium salinarum (strain ATCC 29341 / DSM 671 / R1) GN=gdh PE=3 SV=1	0.207209	0.0118038
B0R722	Threonine ammonia-lyase OS=Halobacterium salinarum (strain ATCC 29341 / DSM 671 / R1) GN=ilvA PE=4 SV=1	0.295292	0.0375048
B0R5V6	Cobalt-precorrin-5A hydrolase OS=Halobacterium salinarum (strain ATCC 29341 / DSM 671 / R1) GN=cbiG PE=4 SV=1	0.431531	2.27615e-05
B0R3V5	GNAT family acetyltransferase OS=Halobacterium salinarum (strain ATCC 29341 / DSM 671 / R1) GN=OE_1974R PE=4 SV=1	-1.51787	2.50837e-05
B0R7H4	Phosphohexomutase (Phosphoglucomutase / phosphomannomutase) OS=Halobacterium salinarum (strain ATCC 29341 / DSM 671 / R1) GN=pmm2 PE=3 SV=1	0.120328	0.0418291
B0R5V5	Cobalt-precorrin-4 C11-methyltransferase OS=Halobacterium salinarum (strain ATCC 29341 / DSM 671 / R1) GN=cbiF PE=4 SV=1	-0.0838875	0.00192876
B0R6Z2	Acetyl-CoA C-acyltransferase OS=Halobacterium salinarum (strain ATCC 29341 / DSM 671 / R1) GN=acaB3 PE=4 SV=1	-0.944068	0.000371294
B0R3P2	Probable M28 family peptidase (Homolog to aminopeptidase YwaD) OS=Halobacterium salinarum (strain ATCC 29341 / DSM 671 / R1) GN=ywaD1 PE=4 SV=1	-0.151309	0.180247
B0R669	50S ribosomal protein L5 OS=Halobacterium salinarum (strain ATCC 29341 / DSM 671 / R1) GN=rpl5 PE=3 SV=1	1.42607	0.00172447
B0R457	30S ribosomal protein S3Ae OS=Halobacterium salinarum (strain ATCC 29341 / DSM 671 / R1) GN=rps3ae PE=3 SV=1	1.011	2.94975e-06
B0R6U8	Proteasome-activating nucleotidase OS=Halobacterium salinarum (strain ATCC 29341 / DSM 671 / R1) GN=pan1 PE=3 SV=1	0.0400936	0.716307
B0R7C0	tRNA-splicing endonuclease OS=Halobacterium salinarum (strain ATCC 29341 / DSM 671 / R1) GN=endA PE=3 SV=1	0.00767041	0.968571
B0R676	30S ribosomal protein S5 OS=Halobacterium salinarum (strain ATCC 29341 / DSM 671 / R1) GN=rps5 PE=3 SV=1	0.866132	1.16631e-05
B0R2L6	Molybdopterin molybdenumtransferase OS=Halobacterium salinarum (strain ATCC 29341 / DSM 671 / R1) GN=moeA2 PE=4 SV=1	-0.357422	0.000221699
B0R436	DUF2110 family protein OS=Halobacterium salinarum (strain ATCC 29341 / DSM 671 / R1) GN=OE_2120F PE=4 SV=1	0.723373	2.77381e-10
B0R2V3	Cell division protein FtsZ 2 OS=Halobacterium salinarum (strain ATCC 29341 / DSM 671 / R1) GN=ftsZ2 PE=3 SV=1	-0.0402253	0.286634
B0R9X6	Probable HTH-type transcriptional regulator ArcR OS=Halobacterium salinarum (strain ATCC 29341 / DSM 671 / R1) GN=arcR PE=2 SV=1	-0.533119	0.000186019
B0R7V6	Argininosuccinate synthase OS=Halobacterium salinarum (strain ATCC 29341 / DSM 671 / R1) GN=argG PE=3 SV=1	0.354306	0.00395697
B0R302	Tubulin-like protein CetZ OS=Halobacterium salinarum (strain ATCC 29341 / DSM 671 / R1) GN=cetZ2 PE=3 SV=1	-0.279475	0.0296004
B0R6M3	YyaL family protein OS=Halobacterium salinarum (strain ATCC 29341 / DSM 671 / R1) GN=OE_3681R PE=4 SV=1	0.311455	0.0293693
B0R319	TRAM domain protein OS=Halobacterium salinarum (strain ATCC 29341 / DSM 671 / R1) GN=OE_1442R PE=4 SV=1	0.301636	0.00890255
B0R767	Electron transfer flavoprotein alpha subunit OS=Halobacterium salinarum (strain ATCC 29341 / DSM 671 / R1) GN=etfA PE=4 SV=1	0.0985887	0.0924698
B0R7P1	Glycine--tRNA ligase OS=Halobacterium salinarum (strain ATCC 29341 / DSM 671 / R1) GN=glyS PE=4 SV=1	0.154535	0.0116276
B0R6B1	Sensory rhodopsin II transducer OS=Halobacterium salinarum (strain ATCC 29341 / DSM 671 / R1) GN=htr2 PE=1 SV=1	0.342378	0.000277659
B0R4J5	Chemotaxis protein methyltransferase OS=Halobacterium salinarum (strain ATCC 29341 / DSM 671 / R1) GN=cheR PE=1 SV=1	-0.626128	8.75218e-10
B0R3X2	Alpha/beta hydrolase fold protein OS=Halobacterium salinarum (strain ATCC 29341 / DSM 671 / R1) GN=OE_2007F PE=4 SV=1	-0.329348	3.21849e-05
B0R3N7	Mrp-type sodium/proton antiporter system subunit E OS=Halobacterium salinarum (strain ATCC 29341 / DSM 671 / R1) GN=mrpE PE=4 SV=1	0.0188487	0.8052
B0R7M2	Hydroxymethylbilane synthase (Porphobilinogen deaminase) OS=Halobacterium salinarum (strain ATCC 29341 / DSM 671 / R1) GN=hemC PE=4 SV=1	0.0787646	0.240936
B0R8I0	Uncharacterized protein OS=Halobacterium salinarum (strain ATCC 29341 / DSM 671 / R1) GN=OE_1001F PE=4 SV=1	-1.10041	1.7998e-13
B0R3V3	CBS/parB domain protein OS=Halobacterium salinarum (strain ATCC 29341 / DSM 671 / R1) GN=OE_1969F PE=4 SV=1	-0.181598	0.0436769
B0R3S9	Signal peptide peptidase SppA OS=Halobacterium salinarum (strain ATCC 29341 / DSM 671 / R1) GN=sppA PE=4 SV=1	-0.111367	0.0925739
B0R4N7	GTP cyclohydrolase III OS=Halobacterium salinarum (strain ATCC 29341 / DSM 671 / R1) GN=arfA1 PE=3 SV=1	-0.422044	1.9583e-08
B0R8D1	30S ribosomal protein S12 OS=Halobacterium salinarum (strain ATCC 29341 / DSM 671 / R1) GN=rps12 PE=3 SV=1	0.745949	2.81473e-07
B0R6R5	Archaeosine synthase OS=Halobacterium salinarum (strain ATCC 29341 / DSM 671 / R1) GN=arcS PE=4 SV=1	0.466565	0.00214827
B0R7F1	5-methylthioadenosine/S-adenosylhomocysteine deaminase OS=Halobacterium salinarum (strain ATCC 29341 / DSM 671 / R1) GN=mtaD PE=3 SV=1	0.716879	4.80412e-06
B0R3M0	Translation initiation factor 2 subunit alpha OS=Halobacterium salinarum (strain ATCC 29341 / DSM 671 / R1) GN=eif2a PE=3 SV=1	0.299819	3.1623e-05
B0R464	Cystathionine synthase/lyase (Cystathionine gamma-synthase, cystathionine gamma-lyase, cystathionine beta-lyase) OS=Halobacterium salinarum (strain ATCC 29341 / DSM 671 / R1) GN=metB2 PE=4 SV=1	-0.865643	1.31086e-06
B0R2Z4	Transcription initiation factor IIB OS=Halobacterium salinarum (strain ATCC 29341 / DSM 671 / R1) GN=tfbG PE=3 SV=1	-0.666225	0.169323
B0R4F5	Sensor box histidine kinase OS=Halobacterium salinarum (strain ATCC 29341 / DSM 671 / R1) GN=OE_2333R PE=4 SV=1	-0.197017	0.224335
B0R7B4	Ribose-phosphate pyrophosphokinase OS=Halobacterium salinarum (strain ATCC 29341 / DSM 671 / R1) GN=prs PE=3 SV=1	0.281637	3.18087e-05
B0R7C5	2-oxo-3-methylvalerate dehydrogenase E1 component alpha subunit OS=Halobacterium salinarum (strain ATCC 29341 / DSM 671 / R1) GN=oxdhA1 PE=4 SV=1	-0.283533	0.0451158
B0R639	30S ribosomal protein S8e OS=Halobacterium salinarum (strain ATCC 29341 / DSM 671 / R1) GN=rps8e PE=3 SV=1	1.79855	0.000541202
B0R5Z5	Hydroxymethylglutaryl-CoA synthase OS=Halobacterium salinarum (strain ATCC 29341 / DSM 671 / R1) GN=hmgB PE=4 SV=1	0.824481	3.21579e-06
B0R781	Probable oxidoreductase (Homolog to saccharopine dehydrogenase) OS=Halobacterium salinarum (strain ATCC 29341 / DSM 671 / R1) GN=OE_4032R PE=4 SV=1	-0.255252	0.17366
B0R2P6	ABC-type transport system ATP-binding/permease protein OS=Halobacterium salinarum (strain ATCC 29341 / DSM 671 / R1) GN=OE_1202F PE=4 SV=1	0.154281	0.245528
B0R7E6	TATA-box-binding protein OS=Halobacterium salinarum (strain ATCC 29341 / DSM 671 / R1) GN=tbpE PE=3 SV=1	0.0205528	0.812087
B0R2Z8	Inorganic pyrophosphatase OS=Halobacterium salinarum (strain ATCC 29341 / DSM 671 / R1) GN=ipp PE=3 SV=1	0.0258136	0.727544
B0R4W2	50S ribosomal protein L1 OS=Halobacterium salinarum (strain ATCC 29341 / DSM 671 / R1) GN=rpl1 PE=3 SV=1	1.09435	2.43958e-06
B0R4D7	Probable NADH dehydrogenase OS=Halobacterium salinarum (strain ATCC 29341 / DSM 671 / R1) GN=ndh PE=4 SV=1	0.471784	1.93283e-06
B0R6T7	Protein-export membrane protein SecD OS=Halobacterium salinarum (strain ATCC 29341 / DSM 671 / R1) GN=secD PE=3 SV=1	0.40828	0.000577983
B0R6I4	Transducer protein BasT OS=Halobacterium salinarum (strain ATCC 29341 / DSM 671 / R1) GN=basT PE=1 SV=1	-1.52226	8.91209e-12
B0R5W7	Cobalt-precorrin-7 C5-methyltransferase OS=Halobacterium salinarum (strain ATCC 29341 / DSM 671 / R1) GN=cbiE PE=4 SV=1	-0.276528	0.00150721
B0R5V7	Cobalt-factor-III C17-methyltransferase OS=Halobacterium salinarum (strain ATCC 29341 / DSM 671 / R1) GN=cbiH1 PE=4 SV=1	-0.00982643	0.903113
B0R4T2	Dolichyl-monophosphooligosaccharide--protein glycotransferase AglB OS=Halobacterium salinarum (strain ATCC 29341 / DSM 671 / R1) GN=aglB PE=4 SV=1	0.512382	4.85187e-05
B0R7U2	Pyridoxal phosphate-dependent aminotransferase OS=Halobacterium salinarum (strain ATCC 29341 / DSM 671 / R1) GN=OE_4391F PE=4 SV=1	-0.651763	6.72942e-12
B0R7A7	Ba3-type terminal oxidase subunit I OS=Halobacterium salinarum (strain ATCC 29341 / DSM 671 / R1) GN=cbaA PE=3 SV=1	0.674756	5.24103e-09
B0R304	Homolog to NAD-dependent epimerase/dehydratase OS=Halobacterium salinarum (strain ATCC 29341 / DSM 671 / R1) GN=OE_1417F PE=4 SV=1	0.41606	0.00267412
B0R4C8	Proteasome subunit beta OS=Halobacterium salinarum (strain ATCC 29341 / DSM 671 / R1) GN=psmB PE=3 SV=1	0.302691	5.89029e-06
B0R3Y6	ABC-type transport system permease protein OS=Halobacterium salinarum (strain ATCC 29341 / DSM 671 / R1) GN=OE_2032F PE=4 SV=2	-0.130559	0.123924
B0R590	ADP-dependent (S)-NAD(P)H-hydrate dehydratase OS=Halobacterium salinarum (strain ATCC 29341 / DSM 671 / R1) GN=nnrDE PE=3 SV=1	-0.0537231	0.373586
B0R7S1	Rhodanese domain protein OS=Halobacterium salinarum (strain ATCC 29341 / DSM 671 / R1) GN=tssA1 PE=4 SV=1	-0.533149	0.00113745
B0R758	V-type proton ATPase subunit E OS=Halobacterium salinarum (strain ATCC 29341 / DSM 671 / R1) GN=atpE PE=3 SV=1	0.591127	0.000556411
B0R2M8	Phosphoglycerate dehydrogenase OS=Halobacterium salinarum (strain ATCC 29341 / DSM 671 / R1) GN=serA3 PE=3 SV=1	-0.415394	5.81764e-07
B0R6H4	Glutamyl-tRNA(Gln) amidotransferase subunit D OS=Halobacterium salinarum (strain ATCC 29341 / DSM 671 / R1) GN=gatD PE=3 SV=1	0.204826	0.00394736
B0R5D0	Flavin-dependent thymidylate synthase OS=Halobacterium salinarum (strain ATCC 29341 / DSM 671 / R1) GN=thyX PE=3 SV=1	0.394702	0.000375075
B0R757	V-type ATP synthase subunit C OS=Halobacterium salinarum (strain ATCC 29341 / DSM 671 / R1) GN=atpC PE=3 SV=1	0.592756	0.197159
B0R9D2	ORC1-type DNA replication protein OS=Halobacterium salinarum (strain ATCC 29341 / DSM 671 / R1) GN=orc4 PE=3 SV=1	0.0820227	0.442627
B0R4W5	GTP-binding protein Drg OS=Halobacterium salinarum (strain ATCC 29341 / DSM 671 / R1) GN=drg PE=4 SV=1	0.722237	6.52633e-06
B0R6C2	Siroheme decarboxylase AhbB OS=Halobacterium salinarum (strain ATCC 29341 / DSM 671 / R1) GN=ahbB PE=4 SV=1	0.0134558	0.916245
B0R5M5	eIF-2B domain protein OS=Halobacterium salinarum (strain ATCC 29341 / DSM 671 / R1) GN=OE_3082R PE=3 SV=1	0.287527	0.0541103
B0R9X2	Arginine/ornithine antiporter ArcD OS=Halobacterium salinarum (strain ATCC 29341 / DSM 671 / R1) GN=arcD PE=1 SV=1	-0.249695	0.0118038
B0R6P1	Probable branched-chain amino acid dehydrogenase E1 component alpha subunit OS=Halobacterium salinarum (strain ATCC 29341 / DSM 671 / R1) GN=oxdhA2 PE=4 SV=2	0.241097	0.000695198
B0R872	SIMPL domain protein OS=Halobacterium salinarum (strain ATCC 29341 / DSM 671 / R1) GN=OE_4633F PE=4 SV=1	-0.330502	0.290734
B0R4P8	Homolog to S-adenosylmethionine-dependent methyltransferase OS=Halobacterium salinarum (strain ATCC 29341 / DSM 671 / R1) GN=OE_2497F PE=4 SV=1	-1.58277	2.29058e-07
B0R842	ABC-type transport system periplasmic substrate-binding protein OS=Halobacterium salinarum (strain ATCC 29341 / DSM 671 / R1) GN=OE_4576F PE=4 SV=1	1.53907	3.36782e-06
B0R6W9	NH(3)-dependent NAD(+) synthetase OS=Halobacterium salinarum (strain ATCC 29341 / DSM 671 / R1) GN=nadE PE=3 SV=1	-0.764055	0.00628795
B0R3N8	Phosphopantothenoylcysteine decarboxylase / phosphopantothenate--cysteine ligase OS=Halobacterium salinarum (strain ATCC 29341 / DSM 671 / R1) GN=coaBC PE=4 SV=1	0.220738	0.140452
B0R4V2	Sirohydrochlorin cobaltochelatase OS=Halobacterium salinarum (strain ATCC 29341 / DSM 671 / R1) GN=cbiX2 PE=4 SV=1	0.203833	0.000624256
B0R334	2-amino-3,7-dideoxy-D-threo-hept-6-ulosonate synthase OS=Halobacterium salinarum (strain ATCC 29341 / DSM 671 / R1) GN=fba2 PE=3 SV=1	0.0225475	0.690758
B0R3J9	Probable oxidoreductase (Short-chain dehydrogenase family) OS=Halobacterium salinarum (strain ATCC 29341 / DSM 671 / R1) GN=OE_1778R PE=3 SV=1	0.460456	0.0406205
B0R3Q6	Phosphomevalonate decarboxylase OS=Halobacterium salinarum (strain ATCC 29341 / DSM 671 / R1) GN=mvaD PE=4 SV=1	0.477304	1.21806e-06
B0R2U1	50S ribosomal protein L15e OS=Halobacterium salinarum (strain ATCC 29341 / DSM 671 / R1) GN=rpl15e PE=3 SV=1	0.498091	0.00087032
B0R4T1	Glycosyltransferase AglG OS=Halobacterium salinarum (strain ATCC 29341 / DSM 671 / R1) GN=aglG PE=4 SV=1	0.330271	1.09689e-05
B0R3V4	Methylmalonyl-CoA mutase subunit A OS=Halobacterium salinarum (strain ATCC 29341 / DSM 671 / R1) GN=mmcA1 PE=4 SV=1	-3.01762	8.75218e-10
B0R4K7	DHH/RecJ family phosphoesterase OS=Halobacterium salinarum (strain ATCC 29341 / DSM 671 / R1) GN=OE_2428R PE=4 SV=1	0.143156	0.0628477
B0R7X3	Signal recognition particle 54 kDa protein OS=Halobacterium salinarum (strain ATCC 29341 / DSM 671 / R1) GN=srp54 PE=3 SV=1	0.401383	0.00046964
B0R5L9	Histidinol dehydrogenase OS=Halobacterium salinarum (strain ATCC 29341 / DSM 671 / R1) GN=hisD PE=3 SV=1	0.449807	3.03151e-06
B0R674	50S ribosomal protein L19e OS=Halobacterium salinarum (strain ATCC 29341 / DSM 671 / R1) GN=rpl19e PE=3 SV=1	0.805395	6.70659e-06
B0R4U6	Uncharacterized protein OS=Halobacterium salinarum (strain ATCC 29341 / DSM 671 / R1) GN=OE_2573F PE=4 SV=1	0.115702	0.00837137
B0R553	Uncharacterized protein OS=Halobacterium salinarum (strain ATCC 29341 / DSM 671 / R1) GN=OE_2755R PE=4 SV=1	0.338093	0.000501109
B0R3E2	Phosphate import ATP-binding protein PstB OS=Halobacterium salinarum (strain ATCC 29341 / DSM 671 / R1) GN=pstB2 PE=3 SV=1	-0.879538	1.69223e-08
B0R808	Dihydroorotate dehydrogenase (quinone) OS=Halobacterium salinarum (strain ATCC 29341 / DSM 671 / R1) GN=pyrD PE=3 SV=1	0.133339	0.0282735
B0R3D5	D-gluconate dehydratase OS=Halobacterium salinarum (strain ATCC 29341 / DSM 671 / R1) GN=gnaD PE=4 SV=1	-1.34853	0.0066287
B0R386	Shikimate dehydrogenase (NADP(+)) OS=Halobacterium salinarum (strain ATCC 29341 / DSM 671 / R1) GN=aroE PE=3 SV=1	-0.420379	0.0050884
B0R6F1	Carbamoyl-phosphate synthase small chain OS=Halobacterium salinarum (strain ATCC 29341 / DSM 671 / R1) GN=carA PE=3 SV=1	-0.11457	0.0716155
B0R3S8	GATase domain protein OS=Halobacterium salinarum (strain ATCC 29341 / DSM 671 / R1) GN=OE_1932R PE=4 SV=1	-0.0665592	0.254647
B0R796	ATP-dependent DNA helicase MCM (Intein-containing) OS=Halobacterium salinarum (strain ATCC 29341 / DSM 671 / R1) GN=mcm PE=3 SV=1	0.650254	0.00186325
B0R537	Glutamate dehydrogenase OS=Halobacterium salinarum (strain ATCC 29341 / DSM 671 / R1) GN=gdhA2 PE=3 SV=1	0.972995	2.3809e-06
B0R646	Homolog to translation elongation factor aEF-1 alpha subunit OS=Halobacterium salinarum (strain ATCC 29341 / DSM 671 / R1) GN=OE_3371F PE=4 SV=1	-0.405039	0.063523
B0R4W7	Glyoxalase domain protein OS=Halobacterium salinarum (strain ATCC 29341 / DSM 671 / R1) GN=OE_2610F PE=4 SV=1	0.841276	1.81864e-09
B0R3D7	HAD superfamily hydrolase OS=Halobacterium salinarum (strain ATCC 29341 / DSM 671 / R1) GN=OE_1668R PE=4 SV=1	-0.474952	6.38916e-05
B0R4P6	Oxidoreductase (Homolog to zinc-containing alcohol dehydrogenase / threonine 3-dehydrogenase) OS=Halobacterium salinarum (strain ATCC 29341 / DSM 671 / R1) GN=adh6 PE=4 SV=2	-1.30261	7.6844e-08
B0R7T4	Origin-associated GTP-binding protein OapA OS=Halobacterium salinarum (strain ATCC 29341 / DSM 671 / R1) GN=oapA PE=4 SV=1	-0.253027	4.09613e-06
B0R7E0	Tyrosine--tRNA ligase OS=Halobacterium salinarum (strain ATCC 29341 / DSM 671 / R1) GN=tyrS PE=3 SV=1	0.360368	7.14326e-05
B0R8I6	Sugar nucleotidyltransferase OS=Halobacterium salinarum (strain ATCC 29341 / DSM 671 / R1) GN=graD2 PE=4 SV=1	0.0874804	0.173225
B0R4J2	HEAT repeat-containing taxis protein OE_2401F OS=Halobacterium salinarum (strain ATCC 29341 / DSM 671 / R1) GN=OE_2401F PE=1 SV=1	0.10417	0.415019
B0R675	50S ribosomal protein L18 OS=Halobacterium salinarum (strain ATCC 29341 / DSM 671 / R1) GN=rpl18 PE=3 SV=1	0.235887	0.0503899
B0R7N6	ABC-type transport system ATP-binding protein (Probable substrate dipeptide/oligopeptide) OS=Halobacterium salinarum (strain ATCC 29341 / DSM 671 / R1) GN=dppD1 PE=4 SV=1	0.032401	0.755891
B0R5F8	Homolog to ornithine cyclodeaminase OS=Halobacterium salinarum (strain ATCC 29341 / DSM 671 / R1) GN=OE_2945F PE=4 SV=1	0.766958	0.0971683
B0R887	HAD superfamily hydrolase OS=Halobacterium salinarum (strain ATCC 29341 / DSM 671 / R1) GN=OE_4659R PE=4 SV=1	0.0414206	0.709425
B0R5E4	Dihydropteroate synthase OS=Halobacterium salinarum (strain ATCC 29341 / DSM 671 / R1) GN=folP PE=4 SV=1	0.251758	0.0128138
B0R3T1	Propionyl-CoA carboxylase carboxyltransferase component OS=Halobacterium salinarum (strain ATCC 29341 / DSM 671 / R1) GN=pccB1 PE=4 SV=2	-0.344631	0.000244474
B0R4B5	Phosphoribosylformylglycinamidine synthase subunit PurL OS=Halobacterium salinarum (strain ATCC 29341 / DSM 671 / R1) GN=purL PE=3 SV=1	-0.92389	1.18151e-08
B0R7F7	DNA polymerase sliding clamp OS=Halobacterium salinarum (strain ATCC 29341 / DSM 671 / R1) GN=pcn PE=3 SV=1	-0.142281	0.0507985
B0R698	Probable oxidoreductase (Short-chain dehydrogenase family) OS=Halobacterium salinarum (strain ATCC 29341 / DSM 671 / R1) GN=OE_3458R PE=4 SV=1	-0.446621	0.00799503
B0R3A5	GalE family epimerase/dehydratase OS=Halobacterium salinarum (strain ATCC 29341 / DSM 671 / R1) GN=OE_1599F PE=4 SV=1	0.260975	0.0399638
B0R7W1	Ferritin DpsA OS=Halobacterium salinarum (strain ATCC 29341 / DSM 671 / R1) GN=dpsA PE=3 SV=1	-1.30886	0.0483383
B0R469	HD family hydrolase OS=Halobacterium salinarum (strain ATCC 29341 / DSM 671 / R1) GN=OE_2187F PE=4 SV=1	-0.566003	3.4958e-06
B0R7V5	Argininosuccinate lyase OS=Halobacterium salinarum (strain ATCC 29341 / DSM 671 / R1) GN=argH PE=3 SV=1	-0.30609	0.0218132
B0R6L7	KaiC domain protein OS=Halobacterium salinarum (strain ATCC 29341 / DSM 671 / R1) GN=OE_3669R PE=4 SV=1	-0.134838	0.00255899
B0R593	SBDS family protein OS=Halobacterium salinarum (strain ATCC 29341 / DSM 671 / R1) GN=OE_2828R PE=4 SV=1	-0.552696	1.0513e-05
B0R6D2	Uncharacterized protein OS=Halobacterium salinarum (strain ATCC 29341 / DSM 671 / R1) GN=OE_3517F PE=4 SV=2	0.678139	0.0612745
B0R6Z5	Kef-type transport system OS=Halobacterium salinarum (strain ATCC 29341 / DSM 671 / R1) GN=kef1 PE=4 SV=1	0.0978139	0.296271
B0R7M3	Uroporphyrin-III C-methyltransferase OS=Halobacterium salinarum (strain ATCC 29341 / DSM 671 / R1) GN=sirA PE=3 SV=1	0.618626	1.87716e-09
B0R5W6	Cobalt-precorrin-8 methylmutase OS=Halobacterium salinarum (strain ATCC 29341 / DSM 671 / R1) GN=cbiC PE=4 SV=1	-0.0375619	0.299429
B0R5B6	Succinate dehydrogenase subunit B OS=Halobacterium salinarum (strain ATCC 29341 / DSM 671 / R1) GN=sdhB PE=4 SV=1	0.247495	5.78996e-06
B0R4R1	OsmC domain protein OS=Halobacterium salinarum (strain ATCC 29341 / DSM 671 / R1) GN=OE_2515F PE=4 SV=1	0.099058	0.24675
B0R5Y8	Probable aminomethyltransferase OS=Halobacterium salinarum (strain ATCC 29341 / DSM 671 / R1) GN=gcvT PE=3 SV=1	0.288222	0.00750515
B0R4P5	GTP cyclohydrolase III OS=Halobacterium salinarum (strain ATCC 29341 / DSM 671 / R1) GN=arfA2 PE=3 SV=1	-0.85813	3.60761e-05
B0R5A0	Lrp/AsnC family transcription regulator / TrkA domain protein OS=Halobacterium salinarum (strain ATCC 29341 / DSM 671 / R1) GN=OE_2844R PE=4 SV=1	0.0334499	0.84543
B0R3U0	N5-carboxyaminoimidazole ribonucleotide mutase OS=Halobacterium salinarum (strain ATCC 29341 / DSM 671 / R1) GN=purE PE=3 SV=1	-1.0972	4.59702e-06
B0R4D2	Type 2 DNA topoisomerase 6 subunit A OS=Halobacterium salinarum (strain ATCC 29341 / DSM 671 / R1) GN=top6A PE=3 SV=1	-0.22794	0.0127589
B0R5R9	Protein pelota homolog OS=Halobacterium salinarum (strain ATCC 29341 / DSM 671 / R1) GN=pelA PE=3 SV=1	0.416524	3.04515e-07
B0R7K0	Uracil phosphoribosyltransferase OS=Halobacterium salinarum (strain ATCC 29341 / DSM 671 / R1) GN=upp PE=3 SV=1	0.272143	1.4514e-05
B0R613	Uncharacterized protein OS=Halobacterium salinarum (strain ATCC 29341 / DSM 671 / R1) GN=OE_3322F PE=4 SV=1	-0.0203781	0.779052
B0R4I9	Flagellin OS=Halobacterium salinarum (strain ATCC 29341 / DSM 671 / R1) GN=flgB1 PE=3 SV=1	-0.703934	1.33836e-06
B0R5J7	Uncharacterized protein OS=Halobacterium salinarum (strain ATCC 29341 / DSM 671 / R1) GN=OE_3028R PE=4 SV=1	2.46658	1.48701e-05
B0R710	ABC-type transport system periplasmic substrate-binding protein (Probable substrate phosphate/phosphonate) OS=Halobacterium salinarum (strain ATCC 29341 / DSM 671 / R1) GN=phnD PE=4 SV=1	0.0738405	0.575862
B0R3F9	Oxoglutarate--ferredoxin oxidoreductase beta subunit OS=Halobacterium salinarum (strain ATCC 29341 / DSM 671 / R1) GN=korB PE=4 SV=1	0.672375	8.76207e-06
B0R4Y4	50S ribosomal protein L13 OS=Halobacterium salinarum (strain ATCC 29341 / DSM 671 / R1) GN=rpl13 PE=3 SV=1	2.93269	1.75956e-05
B0R3Z4	Cryptochrome/photolyase-related protein OS=Halobacterium salinarum (strain ATCC 29341 / DSM 671 / R1) GN=phr3 PE=4 SV=1	-1.50347	7.67308e-08
B0R2L0	DUF4330 family protein OS=Halobacterium salinarum (strain ATCC 29341 / DSM 671 / R1) GN=OE_1133F PE=4 SV=1	0.23813	0.145787
B0R776	Replication protein A OS=Halobacterium salinarum (strain ATCC 29341 / DSM 671 / R1) GN=rpa3 PE=4 SV=1	0.0269678	0.798616
B0R7Q5	MJ0936 family phosphodiesterase OS=Halobacterium salinarum (strain ATCC 29341 / DSM 671 / R1) GN=OE_4330F PE=4 SV=1	0.0532254	0.690635
B0R414	RNA 3'-terminal phosphate cyclase OS=Halobacterium salinarum (strain ATCC 29341 / DSM 671 / R1) GN=rtcA PE=3 SV=1	-0.404577	1.1478e-05
B0R557	Chorismate synthase OS=Halobacterium salinarum (strain ATCC 29341 / DSM 671 / R1) GN=aroC PE=3 SV=1	-0.270659	0.0122726
B0R8D9	Uncharacterized protein OS=Halobacterium salinarum (strain ATCC 29341 / DSM 671 / R1) GN=OE_4748F PE=4 SV=2	-4.43889	2.96598e-10
B0R8B8	DUF1028 family protein OS=Halobacterium salinarum (strain ATCC 29341 / DSM 671 / R1) GN=OE_4714F PE=4 SV=1	1.18812	0.0308608
B0R4G1	ABC-type transport system periplasmic substrate-binding protein OS=Halobacterium salinarum (strain ATCC 29341 / DSM 671 / R1) GN=OE_2348R PE=4 SV=1	0.753991	5.31057e-05
B0R7G8	DNA-binding protein MutS2 OS=Halobacterium salinarum (strain ATCC 29341 / DSM 671 / R1) GN=mutS5a PE=3 SV=1	-0.202994	0.0714472
B0R5E1	Probable oxidoreductase (Short-chain dehydrogenase family) OS=Halobacterium salinarum (strain ATCC 29341 / DSM 671 / R1) GN=OE_2916F PE=4 SV=1	-0.851654	2.25834e-06
B0R8F8	FkbM family methyltransferase OS=Halobacterium salinarum (strain ATCC 29341 / DSM 671 / R1) GN=OE_1079F PE=4 SV=1	0.643083	9.81223e-05
B0R6B2	GTP cyclohydrolase 1 type 2 homolog OS=Halobacterium salinarum (strain ATCC 29341 / DSM 671 / R1) GN=OE_3482R PE=3 SV=1	-0.35319	0.0438639
B0R6N1	CYPL-type peptidylprolyl isomerase OS=Halobacterium salinarum (strain ATCC 29341 / DSM 671 / R1) GN=ppiA PE=4 SV=1	-0.350391	2.08439e-05
B0R777	Rpa-associated protein OS=Halobacterium salinarum (strain ATCC 29341 / DSM 671 / R1) GN=rpap3 PE=4 SV=1	0.190089	0.00166277
B0R3A6	Glycerol-1-phosphate dehydrogenase [NAD(P)+] OS=Halobacterium salinarum (strain ATCC 29341 / DSM 671 / R1) GN=egsA PE=3 SV=1	-0.250519	0.018259
B0R7B5	Uncharacterized protein OS=Halobacterium salinarum (strain ATCC 29341 / DSM 671 / R1) GN=OE_4089R PE=4 SV=1	0.00907905	0.898795
B0R648	Uncharacterized protein OS=Halobacterium salinarum (strain ATCC 29341 / DSM 671 / R1) GN=OE_3374R PE=4 SV=1	0.252509	0.00304084
B0R5J6	DUF181 family protein OS=Halobacterium salinarum (strain ATCC 29341 / DSM 671 / R1) GN=OE_3022R PE=4 SV=1	-0.0111767	0.962363
B0R4T6	O-succinylbenzoate--CoA ligase OS=Halobacterium salinarum (strain ATCC 29341 / DSM 671 / R1) GN=menE PE=4 SV=1	-0.00952767	0.895651
B0R4J4	Taxis protein CheF2 OS=Halobacterium salinarum (strain ATCC 29341 / DSM 671 / R1) GN=cheF2 PE=1 SV=1	0.00755019	0.973986
B0R5M7	tRNA-splicing ligase RtcB OS=Halobacterium salinarum (strain ATCC 29341 / DSM 671 / R1) GN=rtcB PE=3 SV=1	0.129254	0.527674
B0R461	Transducer protein Htr6 OS=Halobacterium salinarum (strain ATCC 29341 / DSM 671 / R1) GN=htr6 PE=1 SV=1	-0.283057	0.00192876
B0R6K2	Amidohydrolase domain protein OS=Halobacterium salinarum (strain ATCC 29341 / DSM 671 / R1) GN=OE_3642F PE=4 SV=1	-0.0589832	0.0371685
B0R528	Acyl-CoA dehydrogenase OS=Halobacterium salinarum (strain ATCC 29341 / DSM 671 / R1) GN=acd3 PE=3 SV=1	-1.80507	0.000959534
B0R9T2	Tubulin-like protein CetZ OS=Halobacterium salinarum (strain ATCC 29341 / DSM 671 / R1) GN=ftsZ5 PE=3 SV=1	-0.219499	5.93486e-05
B0R476	Homolog to NAD-dependent epimerase/dehydratase OS=Halobacterium salinarum (strain ATCC 29341 / DSM 671 / R1) GN=OE_2197R PE=4 SV=1	0.62326	0.00111183
B0R349	Probable L-aspartate decarboxylase OS=Halobacterium salinarum (strain ATCC 29341 / DSM 671 / R1) GN=mfnA PE=3 SV=1	0.651582	4.98202e-06
B0R3E7	Homolog to sulfate adenylyltransferase small subunit OS=Halobacterium salinarum (strain ATCC 29341 / DSM 671 / R1) GN=OE_1684F PE=4 SV=1	0.634463	0.000177409
B0R307	Probable glycosyltransferase, type 2 OS=Halobacterium salinarum (strain ATCC 29341 / DSM 671 / R1) GN=gtl5 PE=4 SV=1	0.582403	0.00444273
B0R6H5	GNAT family acetyltransferase OS=Halobacterium salinarum (strain ATCC 29341 / DSM 671 / R1) GN=OE_3592F PE=4 SV=1	0.119249	0.412741
B0R8C1	Ribonuclease R OS=Halobacterium salinarum (strain ATCC 29341 / DSM 671 / R1) GN=rnr PE=4 SV=1	-0.0462961	0.774784
B0R3H5	Alpha/beta hydrolase fold protein OS=Halobacterium salinarum (strain ATCC 29341 / DSM 671 / R1) GN=OE_1738R PE=4 SV=1	0.00935249	0.936097
B0R3K7	DUF124 family protein OS=Halobacterium salinarum (strain ATCC 29341 / DSM 671 / R1) GN=OE_1792F PE=4 SV=1	-0.645712	8.54102e-08
B0R9Q9	ParA domain protein OS=Halobacterium salinarum (strain ATCC 29341 / DSM 671 / R1) GN=parA4 PE=4 SV=1	-0.0929259	0.0248189
B0R4K0	Chemotaxis response regulator protein-glutamate methylesterase/glutamine deamidase OS=Halobacterium salinarum (strain ATCC 29341 / DSM 671 / R1) GN=cheB PE=1 SV=1	-0.00816096	0.968571
B0R845	6-phosphogluconate dehydrogenase, NAD(+)-dependent, decarboxylating OS=Halobacterium salinarum (strain ATCC 29341 / DSM 671 / R1) GN=gndA PE=3 SV=1	-0.206557	0.000167711
B0R3U9	NADH dehydrogenase-like complex subunit L OS=Halobacterium salinarum (strain ATCC 29341 / DSM 671 / R1) GN=nuoL PE=4 SV=1	0.484867	5.94268e-10
B0R6W5	O-acetyltransferase (Homolog to galactoside O-acetyltransferase) OS=Halobacterium salinarum (strain ATCC 29341 / DSM 671 / R1) GN=OE_3836F PE=4 SV=1	-0.393588	0.00258015
B0R4X8	Iron-sulfur cluster carrier protein OS=Halobacterium salinarum (strain ATCC 29341 / DSM 671 / R1) GN=apbC PE=3 SV=1	0.240063	0.000167767
B0R6I5	Chemotactic signal transduction system substrate-binding protein BasB OS=Halobacterium salinarum (strain ATCC 29341 / DSM 671 / R1) GN=basB PE=1 SV=1	-1.28945	0.121336
B0R514	rRNA/tRNA 2'-O-methyltransferase complex protein Nop5 OS=Halobacterium salinarum (strain ATCC 29341 / DSM 671 / R1) GN=nop5 PE=4 SV=1	0.378456	0.00554917
B0R7E2	Ribonuclease Z OS=Halobacterium salinarum (strain ATCC 29341 / DSM 671 / R1) GN=rnz PE=3 SV=1	0.569024	0.00192876
B0R9B3	ParA domain protein OS=Halobacterium salinarum (strain ATCC 29341 / DSM 671 / R1) GN=parA5 PE=4 SV=1	0.223779	0.0103248
B0R3I4	GTP-binding protein OS=Halobacterium salinarum (strain ATCC 29341 / DSM 671 / R1) GN=OE_1757R PE=4 SV=1	0.378226	0.000245885
B0R6U1	Probable glucose-6-phosphate isomerase OS=Halobacterium salinarum (strain ATCC 29341 / DSM 671 / R1) GN=pgi PE=3 SV=1	0.357757	4.17376e-05
B0R3L8	PAC2 family protein OS=Halobacterium salinarum (strain ATCC 29341 / DSM 671 / R1) GN=OE_1816R PE=4 SV=1	0.546182	3.47324e-07
B0R679	Protein translocase subunit SecY OS=Halobacterium salinarum (strain ATCC 29341 / DSM 671 / R1) GN=secY PE=3 SV=1	1.3791	0.0837194
B0R412	2-dehydropantoate 2-reductase OS=Halobacterium salinarum (strain ATCC 29341 / DSM 671 / R1) GN=panE PE=3 SV=1	-0.436526	0.000520892
B0R4B6	PHP domain protein OS=Halobacterium salinarum (strain ATCC 29341 / DSM 671 / R1) GN=OE_2276F PE=4 SV=1	0.777985	0.000221699
B0R4U7	HTH domain protein OS=Halobacterium salinarum (strain ATCC 29341 / DSM 671 / R1) GN=OE_2577R PE=4 SV=1	-0.652853	3.39039e-05
B0R6L9	GTP cyclohydrolase MptA OS=Halobacterium salinarum (strain ATCC 29341 / DSM 671 / R1) GN=mptA PE=3 SV=1	1.05741	1.7557e-08
B0R3U2	NADH dehydrogenase-like complex subunit B OS=Halobacterium salinarum (strain ATCC 29341 / DSM 671 / R1) GN=nuoB PE=3 SV=1	0.239435	0.00469388
B0R6L6	UspA domain protein OS=Halobacterium salinarum (strain ATCC 29341 / DSM 671 / R1) GN=OE_3668F PE=4 SV=1	0.620719	0.000329687
B0R3Y1	Fructose-1,6-bisphosphatase class 1 OS=Halobacterium salinarum (strain ATCC 29341 / DSM 671 / R1) GN=fbp PE=3 SV=1	-0.0286322	0.781349
B0R506	Probable ribosomal RNA small subunit methyltransferase A OS=Halobacterium salinarum (strain ATCC 29341 / DSM 671 / R1) GN=rsmA PE=3 SV=1	1.07385	1.16277e-07
B0R9Q4	TrkA domain protein OS=Halobacterium salinarum (strain ATCC 29341 / DSM 671 / R1) GN=trkA3 PE=4 SV=1	-0.134167	0.0715999
B0R881	Thioredoxin OS=Halobacterium salinarum (strain ATCC 29341 / DSM 671 / R1) GN=trxA2 PE=4 SV=1	-0.10353	0.425614
B0R642	Orotidine 5'-phosphate decarboxylase OS=Halobacterium salinarum (strain ATCC 29341 / DSM 671 / R1) GN=pyrF PE=3 SV=1	0.647383	0.00399474
B0R4Y2	DNA-directed RNA polymerase subunit D OS=Halobacterium salinarum (strain ATCC 29341 / DSM 671 / R1) GN=rpoD PE=3 SV=1	0.916798	1.76074e-07
B0R7E3	Replication factor C small subunit OS=Halobacterium salinarum (strain ATCC 29341 / DSM 671 / R1) GN=rfcC PE=4 SV=1	0.292641	0.0362748
B0R6Y2	30S ribosomal protein S24e OS=Halobacterium salinarum (strain ATCC 29341 / DSM 671 / R1) GN=rps24e PE=3 SV=1	0.253796	0.00189863
B0R8E1	TetR family transcription regulator OS=Halobacterium salinarum (strain ATCC 29341 / DSM 671 / R1) GN=OE_4753R PE=4 SV=1	0.22437	0.232877
B0R3D0	M20 family amidohydrolase (Homolog to indole-3-acetyl-aspartate hydrolase) OS=Halobacterium salinarum (strain ATCC 29341 / DSM 671 / R1) GN=OE_1656F PE=4 SV=1	-1.14328	0.00041547
B0R8N5	Cytochrome bd ubiquinol oxidase subunit I OS=Halobacterium salinarum (strain ATCC 29341 / DSM 671 / R1) GN=cydA1 PE=4 SV=1	-1.01825	2.45278e-14
B0R6B7	Hsp20-type molecular chaperone OS=Halobacterium salinarum (strain ATCC 29341 / DSM 671 / R1) GN=hsp20C PE=3 SV=1	0.332772	0.00837137
B0R7E9	ATP phosphoribosyltransferase OS=Halobacterium salinarum (strain ATCC 29341 / DSM 671 / R1) GN=hisG PE=3 SV=1	-0.224176	0.0581047
B0R8R0	ParA domain protein OS=Halobacterium salinarum (strain ATCC 29341 / DSM 671 / R1) GN=parA6a PE=4 SV=2	0.0802778	0.490384
B0R3U4	NADH dehydrogenase-like complex subunit H OS=Halobacterium salinarum (strain ATCC 29341 / DSM 671 / R1) GN=nuoH PE=3 SV=1	0.277782	0.000178479
B0R2L3	Molybdopterin synthase catalytic subunit OS=Halobacterium salinarum (strain ATCC 29341 / DSM 671 / R1) GN=moaE PE=4 SV=1	0.252348	0.0729342
B0R606	Probable oxidoreductase (Aldo-keto reductase family protein) OS=Halobacterium salinarum (strain ATCC 29341 / DSM 671 / R1) GN=OE_3312R PE=4 SV=1	0.183583	0.18106
B0R5Z0	DUF88 family protein OS=Halobacterium salinarum (strain ATCC 29341 / DSM 671 / R1) GN=OE_3283F PE=4 SV=1	0.302301	0.164277
B0R4E0	Uridine phosphorylase OS=Halobacterium salinarum (strain ATCC 29341 / DSM 671 / R1) GN=udp2 PE=4 SV=1	0.302802	0.0627217
B0R393	Sugar nucleotidyltransferase OS=Halobacterium salinarum (strain ATCC 29341 / DSM 671 / R1) GN=graD1 PE=4 SV=1	-1.78935	1.40067e-12
B0R7K3	DUF21/CBS domain protein OS=Halobacterium salinarum (strain ATCC 29341 / DSM 671 / R1) GN=OE_4238R PE=4 SV=1	-0.093468	0.657699
B0R3Y4	ABC-type transport system ATP-binding protein OS=Halobacterium salinarum (strain ATCC 29341 / DSM 671 / R1) GN=OE_2026F PE=4 SV=1	-0.436686	0.000162541
B0R9T1	Amidohydrolase domain protein OS=Halobacterium salinarum (strain ATCC 29341 / DSM 671 / R1) GN=OE_5141R PE=4 SV=1	0.568728	0.00217233
B0R429	GAF domain protein OS=Halobacterium salinarum (strain ATCC 29341 / DSM 671 / R1) GN=OE_2105F PE=4 SV=1	-1.19115	1.04408e-09
B0R8R5	Uncharacterized protein OS=Halobacterium salinarum (strain ATCC 29341 / DSM 671 / R1) GN=OE_6226F PE=4 SV=1	-0.646744	0.0170415
B0R4Y9	30S ribosomal protein S2 OS=Halobacterium salinarum (strain ATCC 29341 / DSM 671 / R1) GN=rps2 PE=3 SV=1	0.869013	7.84377e-08
B0R3B5	DUF88 family protein OS=Halobacterium salinarum (strain ATCC 29341 / DSM 671 / R1) GN=OE_1626F PE=4 SV=1	0.501964	0.171676
B0R5L2	Probable deoxyhypusine synthase OS=Halobacterium salinarum (strain ATCC 29341 / DSM 671 / R1) GN=dys PE=3 SV=1	0.0978207	0.136953
B0R5I4	Glutamate--cysteine ligase OS=Halobacterium salinarum (strain ATCC 29341 / DSM 671 / R1) GN=gshA PE=3 SV=1	0.445012	0.474569
B0R5W4	ATP-dependent cobaltochelatase subunit ChlID OS=Halobacterium salinarum (strain ATCC 29341 / DSM 671 / R1) GN=chlID PE=4 SV=1	0.782836	5.29227e-07
B0R3L3	TRAP-type transport system periplasmic substrate-binding protein OS=Halobacterium salinarum (strain ATCC 29341 / DSM 671 / R1) GN=OE_1806R PE=4 SV=1	0.0274507	0.677999
B0R9P6	Stomatin family protein OS=Halobacterium salinarum (strain ATCC 29341 / DSM 671 / R1) GN=OE_5091F PE=4 SV=1	-0.250484	0.00994875
B0R3Q5	Endonuclease III OS=Halobacterium salinarum (strain ATCC 29341 / DSM 671 / R1) GN=nthA PE=3 SV=1	-0.398149	0.00115125
B0R721	Enamine/imine deaminase OS=Halobacterium salinarum (strain ATCC 29341 / DSM 671 / R1) GN=ridA PE=4 SV=1	-0.938589	2.91104e-09
B0R376	Nicotinamide mononucleotide deamidase OS=Halobacterium salinarum (strain ATCC 29341 / DSM 671 / R1) GN=OE_1550F PE=4 SV=1	-0.507553	3.26026e-06
B0R5P6	Uncharacterized protein OS=Halobacterium salinarum (strain ATCC 29341 / DSM 671 / R1) GN=OE_3116F PE=4 SV=1	0.115209	0.20619
B0R672	50S ribosomal protein L6 OS=Halobacterium salinarum (strain ATCC 29341 / DSM 671 / R1) GN=rpl6 PE=3 SV=1	0.39588	0.00187215
B0R3G4	Probable oxidoreductase (Short-chain dehydrogenase family) OS=Halobacterium salinarum (strain ATCC 29341 / DSM 671 / R1) GN=OE_1719R PE=4 SV=1	-0.668725	0.00111268
B0R3I2	Pyridoxal phosphate-dependent aminotransferase OS=Halobacterium salinarum (strain ATCC 29341 / DSM 671 / R1) GN=aspC1 PE=4 SV=1	-0.753488	0.0617444
B0R8I5	Sugar nucleotidyltransferase OS=Halobacterium salinarum (strain ATCC 29341 / DSM 671 / R1) GN=graD5 PE=4 SV=1	-0.996976	6.04571e-07
B0R652	Carotenoid 3,4-desaturase OS=Halobacterium salinarum (strain ATCC 29341 / DSM 671 / R1) GN=crtD PE=4 SV=1	-1.65794	0.0385466
B0R4L9	Uncharacterized protein OS=Halobacterium salinarum (strain ATCC 29341 / DSM 671 / R1) GN=OE_2443R PE=4 SV=1	-1.94975	1.13994e-08
B0R8S1	ORC1-type DNA replication protein OS=Halobacterium salinarum (strain ATCC 29341 / DSM 671 / R1) GN=orc10a PE=3 SV=1	-0.596464	1.88073e-08
B0R411	Uncharacterized protein OS=Halobacterium salinarum (strain ATCC 29341 / DSM 671 / R1) GN=OE_2077F PE=4 SV=1	0.389059	6.81267e-05
B0R4C5	Phosphoribosylformylglycinamidine cyclo-ligase OS=Halobacterium salinarum (strain ATCC 29341 / DSM 671 / R1) GN=purM PE=3 SV=1	-1.06577	1.45666e-06
B0R5E6	tRNA (Cytidine/uridine-2'-O-)-methyltransferase OS=Halobacterium salinarum (strain ATCC 29341 / DSM 671 / R1) GN=OE_2923F PE=4 SV=1	0.72127	0.0101073
B0RA22	TrkA domain protein OS=Halobacterium salinarum (strain ATCC 29341 / DSM 671 / R1) GN=trkA8 PE=4 SV=1	0.15186	0.252307
B0R667	50S ribosomal protein L24 OS=Halobacterium salinarum (strain ATCC 29341 / DSM 671 / R1) GN=rpl24 PE=3 SV=1	1.67614	6.12028e-05
B0R7W8	UPF0200 protein OE_4442F OS=Halobacterium salinarum (strain ATCC 29341 / DSM 671 / R1) GN=OE_4442F PE=3 SV=1	0.814771	0.000138027
B0R410	MATE efflux family protein OS=Halobacterium salinarum (strain ATCC 29341 / DSM 671 / R1) GN=OE_2076F PE=4 SV=1	0.723934	2.00102e-08
B0R8I3	Uncharacterized protein OS=Halobacterium salinarum (strain ATCC 29341 / DSM 671 / R1) GN=OE_1008F PE=4 SV=1	0.206931	0.271418
B0R4K5	Pyridoxal phosphate-dependent aminotransferase (Homolog to histidinol-phosphate aminotransferase / aspartate aminotransferase) OS=Halobacterium salinarum (strain ATCC 29341 / DSM 671 / R1) GN=aat1 PE=4 SV=1	0.876444	1.39135e-06
B0R6P6	Uncharacterized protein OS=Halobacterium salinarum (strain ATCC 29341 / DSM 671 / R1) GN=OE_3719F PE=4 SV=1	0.118509	0.186882
B0R508	DNA-directed RNA polymerase subunit F OS=Halobacterium salinarum (strain ATCC 29341 / DSM 671 / R1) GN=rpoF PE=4 SV=1	0.427399	0.000105587
B0R660	30S ribosomal protein S19 OS=Halobacterium salinarum (strain ATCC 29341 / DSM 671 / R1) GN=rps19 PE=3 SV=1	1.07164	1.30548e-10
B0R323	Probable S-adenosylmethionine-dependent methyltransferase OS=Halobacterium salinarum (strain ATCC 29341 / DSM 671 / R1) GN=OE_1451F PE=4 SV=1	0.0295945	0.966445
B0R7B8	Uncharacterized protein OS=Halobacterium salinarum (strain ATCC 29341 / DSM 671 / R1) GN=OE_4099R PE=4 SV=1	-0.348857	0.150095
B0R465	Uncharacterized protein OS=Halobacterium salinarum (strain ATCC 29341 / DSM 671 / R1) GN=OE_2175F PE=4 SV=1	-0.558293	0.000719499
B0R3C3	Enoyl-CoA hydratase OS=Halobacterium salinarum (strain ATCC 29341 / DSM 671 / R1) GN=fadA2 PE=3 SV=1	-0.819482	0.0101073
B0R4C9	DNA ligase OS=Halobacterium salinarum (strain ATCC 29341 / DSM 671 / R1) GN=lig PE=3 SV=1	0.493376	1.3666e-05
B0R743	3,4-dihydroxy-2-butanone 4-phosphate synthase OS=Halobacterium salinarum (strain ATCC 29341 / DSM 671 / R1) GN=ribB PE=3 SV=1	0.413425	0.0688455
B0R6S5	Glycerol-3-phosphate dehydrogenase subunit C OS=Halobacterium salinarum (strain ATCC 29341 / DSM 671 / R1) GN=glpC PE=4 SV=1	0.0120075	0.972285
B0R6M9	Siroheme decarboxylase AhbA OS=Halobacterium salinarum (strain ATCC 29341 / DSM 671 / R1) GN=ahbA PE=4 SV=1	0.252079	0.000118491
B0R4W9	Diphthine synthase OS=Halobacterium salinarum (strain ATCC 29341 / DSM 671 / R1) GN=dphB PE=3 SV=1	0.578794	2.82509e-06
B0R4K2	Purine-binding taxis protein CheW OS=Halobacterium salinarum (strain ATCC 29341 / DSM 671 / R1) GN=cheW1 PE=4 SV=1	-0.0623632	0.300303
B0R7C9	Prephenate dehydratase OS=Halobacterium salinarum (strain ATCC 29341 / DSM 671 / R1) GN=pheA PE=4 SV=1	-0.45135	2.58554e-07
B0R4A1	Probable S-adenosylmethionine-dependent methyltransferase OS=Halobacterium salinarum (strain ATCC 29341 / DSM 671 / R1) GN=OE_2244R PE=4 SV=1	0.113744	0.130977
B0R806	Phenylalanine--tRNA ligase alpha subunit OS=Halobacterium salinarum (strain ATCC 29341 / DSM 671 / R1) GN=pheS PE=3 SV=1	0.0844168	0.541331
B0R5V8	Cobalt-factor-III C17-methyltransferase OS=Halobacterium salinarum (strain ATCC 29341 / DSM 671 / R1) GN=cbiH2 PE=4 SV=1	-0.108088	0.214524
B0R7R9	UvrABC system protein B OS=Halobacterium salinarum (strain ATCC 29341 / DSM 671 / R1) GN=uvrB PE=3 SV=1	-0.308272	0.0109193
B0R899	Peptidase M24 family protein OS=Halobacterium salinarum (strain ATCC 29341 / DSM 671 / R1) GN=OE_4680F PE=4 SV=1	0.172123	0.0443621
B0R5L0	2-phospho-L-lactate transferase OS=Halobacterium salinarum (strain ATCC 29341 / DSM 671 / R1) GN=cofD PE=3 SV=1	0.451034	0.0113016
B0R4R7	Beta-lactamase domain protein OS=Halobacterium salinarum (strain ATCC 29341 / DSM 671 / R1) GN=OE_2527F PE=4 SV=1	0.378333	0.113038
B0R2T0	DNA mismatch repair protein MutS 1 OS=Halobacterium salinarum (strain ATCC 29341 / DSM 671 / R1) GN=mutS1 PE=3 SV=1	0.215165	0.303102
B0R4U1	2-succinyl-5-enolpyruvyl-6-hydroxy-3-cyclohexene-1-carboxylate synthase OS=Halobacterium salinarum (strain ATCC 29341 / DSM 671 / R1) GN=menD PE=3 SV=1	0.246165	0.0112118
B0R9M2	Probable Kdp system regulatory protein KdpQ OS=Halobacterium salinarum (strain ATCC 29341 / DSM 671 / R1) GN=kdpQ PE=2 SV=1	-0.0586895	0.66731
B0R576	Rpa-associated protein OS=Halobacterium salinarum (strain ATCC 29341 / DSM 671 / R1) GN=rpap1 PE=4 SV=1	-0.0327863	0.400535
B0R4Y1	30S ribosomal protein S11 OS=Halobacterium salinarum (strain ATCC 29341 / DSM 671 / R1) GN=rps11 PE=3 SV=1	0.985037	1.62719e-06
B0R762	Probable demethylmenaquinone methyltransferase OS=Halobacterium salinarum (strain ATCC 29341 / DSM 671 / R1) GN=menG PE=4 SV=1	0.300102	0.00728139
B0R3B0	Probable glycosyltransferase, type 1 OS=Halobacterium salinarum (strain ATCC 29341 / DSM 671 / R1) GN=gth3 PE=4 SV=1	0.476349	0.12944
B0R374	ArsA family ATPase OS=Halobacterium salinarum (strain ATCC 29341 / DSM 671 / R1) GN=arsA2 PE=4 SV=1	0.494749	0.0077825
B0R406	Probable Xaa-Pro dipeptidase OS=Halobacterium salinarum (strain ATCC 29341 / DSM 671 / R1) GN=pepQ PE=3 SV=1	-0.12512	0.253436
B0R6N8	Lrp/AsnC family transcription regulator OS=Halobacterium salinarum (strain ATCC 29341 / DSM 671 / R1) GN=OE_3708R PE=4 SV=1	-3.81894	2.60958e-09
B0R4J3	Taxis protein CheF1 OS=Halobacterium salinarum (strain ATCC 29341 / DSM 671 / R1) GN=cheF1 PE=1 SV=1	0.110546	0.354523
B0R8I4	Glutamine--fructose-6-phosphate aminotransferase [isomerizing] OS=Halobacterium salinarum (strain ATCC 29341 / DSM 671 / R1) GN=glmS PE=3 SV=1	1.01528	2.29058e-07
B0R738	Proline dehydrogenase OS=Halobacterium salinarum (strain ATCC 29341 / DSM 671 / R1) GN=fadM PE=4 SV=1	-0.172967	0.720368
B0R5L4	Aspartate-semialdehyde dehydrogenase OS=Halobacterium salinarum (strain ATCC 29341 / DSM 671 / R1) GN=asd PE=3 SV=1	-0.317114	2.7706e-05
B0R8L1	Gas-vesicle-associated protein GvpF OS=Halobacterium salinarum (strain ATCC 29341 / DSM 671 / R1) GN=gvpF1 PE=4 SV=1	-0.335067	4.05125e-07
B0R9L7	TrkA domain protein OS=Halobacterium salinarum (strain ATCC 29341 / DSM 671 / R1) GN=trkA2 PE=4 SV=1	-0.160781	0.135629
B0R2Q5	Archaeal histone OS=Halobacterium salinarum (strain ATCC 29341 / DSM 671 / R1) GN=hstA PE=4 SV=1	-0.0557755	0.801476
B0R5S1	Homolog to elongator complex protein ELP3 OS=Halobacterium salinarum (strain ATCC 29341 / DSM 671 / R1) GN=elp3 PE=4 SV=1	0.913428	0.000153331
B0R6R6	tRNA-guanine(15) transglycosylase OS=Halobacterium salinarum (strain ATCC 29341 / DSM 671 / R1) GN=tgtA PE=3 SV=1	0.604962	0.000757624
B0R3C6	NUDIX family hydrolase OS=Halobacterium salinarum (strain ATCC 29341 / DSM 671 / R1) GN=OE_1648R PE=4 SV=1	-0.0539148	0.822851
B0R7Z4	ArNOG08307 family NADH-binding domain protein OS=Halobacterium salinarum (strain ATCC 29341 / DSM 671 / R1) GN=OE_4487F PE=4 SV=1	-0.980077	0.000724868
B0R5Z7	Cro/C1 family transcription regulator OS=Halobacterium salinarum (strain ATCC 29341 / DSM 671 / R1) GN=OE_3299R PE=4 SV=1	0.424804	2.91536e-05
B0R7S2	Rhodanese domain protein OS=Halobacterium salinarum (strain ATCC 29341 / DSM 671 / R1) GN=tssA2 PE=4 SV=1	-0.0931146	0.575862
B0R4Z4	Bifunctional short chain isoprenyl diphosphate synthase OS=Halobacterium salinarum (strain ATCC 29341 / DSM 671 / R1) GN=idsA1 PE=3 SV=1	0.518015	2.48467e-05
B0R7G9	ORC1-type DNA replication protein OS=Halobacterium salinarum (strain ATCC 29341 / DSM 671 / R1) GN=orc6 PE=3 SV=1	-0.340525	0.0591055
B0R3R5	CRM domain protein OS=Halobacterium salinarum (strain ATCC 29341 / DSM 671 / R1) GN=OE_1909F PE=4 SV=1	0.401169	0.0028345
B0R9T0	Lipoate-protein ligase domain protein OS=Halobacterium salinarum (strain ATCC 29341 / DSM 671 / R1) GN=lpl2 PE=4 SV=1	-0.401461	0.0266238
B0R4N5	Flagellin OS=Halobacterium salinarum (strain ATCC 29341 / DSM 671 / R1) GN=flgA1 PE=3 SV=1	-0.21235	0.0154213
B0R690	MOSC domain protein OS=Halobacterium salinarum (strain ATCC 29341 / DSM 671 / R1) GN=OE_3439F PE=4 SV=1	-0.0953545	0.605954
B0R835	Isochorismatase family protein OS=Halobacterium salinarum (strain ATCC 29341 / DSM 671 / R1) GN=entB2 PE=4 SV=1	0.0914469	0.321963
B0R677	50S ribosomal protein L30 OS=Halobacterium salinarum (strain ATCC 29341 / DSM 671 / R1) GN=rpl30 PE=3 SV=1	1.1763	1.34888e-07
B0R653	Methenyltetrahydromethanopterin cyclohydrolase OS=Halobacterium salinarum (strain ATCC 29341 / DSM 671 / R1) GN=mch PE=3 SV=1	0.269684	3.678e-06
B0R6Q6	Phosphoribosylformylglycinamidine synthase subunit PurS OS=Halobacterium salinarum (strain ATCC 29341 / DSM 671 / R1) GN=purS PE=3 SV=1	-0.634869	4.09613e-06
B0R6U7	Pyruvoyl-dependent arginine decarboxylase OS=Halobacterium salinarum (strain ATCC 29341 / DSM 671 / R1) GN=pdaD PE=3 SV=1	0.165098	0.0818378
B0R4J8	Putative CheY-P phosphatase CheC1 OS=Halobacterium salinarum (strain ATCC 29341 / DSM 671 / R1) GN=cheC1 PE=3 SV=1	-0.311876	2.89811e-06
B0R636	DNA repair and recombination protein RadB OS=Halobacterium salinarum (strain ATCC 29341 / DSM 671 / R1) GN=radB PE=3 SV=1	0.467553	0.200759
B0R327	S-adenosylmethionine hydroxide adenosyltransferase family protein OS=Halobacterium salinarum (strain ATCC 29341 / DSM 671 / R1) GN=OE_1461R PE=4 SV=1	0.311005	0.0188548
B0R9G7	HTH domain protein OS=Halobacterium salinarum (strain ATCC 29341 / DSM 671 / R1) GN=OE_6098R PE=4 SV=1	-0.588935	0.00237602
B0R7P8	ABC-type transport system ATP-binding protein (Probable substrate dipeptide/oligopeptide) OS=Halobacterium salinarum (strain ATCC 29341 / DSM 671 / R1) GN=dppF3 PE=4 SV=1	-2.13567	4.94867e-06
B0R8B6	Uncharacterized protein OS=Halobacterium salinarum (strain ATCC 29341 / DSM 671 / R1) GN=OE_4712F PE=4 SV=1	0.602537	0.000210574
B0R778	CopG domain protein OS=Halobacterium salinarum (strain ATCC 29341 / DSM 671 / R1) GN=OE_4027F PE=4 SV=1	-0.410576	0.0493432
B0R509	50S ribosomal protein L21e OS=Halobacterium salinarum (strain ATCC 29341 / DSM 671 / R1) GN=rpl21e PE=3 SV=1	0.599486	4.60255e-09
B0R546	Uncharacterized protein OS=Halobacterium salinarum (strain ATCC 29341 / DSM 671 / R1) GN=OE_2743F PE=4 SV=1	-0.659982	8.89867e-09
B0R313	Hsp20-type molecular chaperone OS=Halobacterium salinarum (strain ATCC 29341 / DSM 671 / R1) GN=hsp20D PE=3 SV=1	-0.304028	0.0788041
B0R4X9	30S ribosomal protein S13 OS=Halobacterium salinarum (strain ATCC 29341 / DSM 671 / R1) GN=rps13 PE=3 SV=1	0.672151	2.61011e-05
B0R3T4	Homolog to citrate lyase beta subunit OS=Halobacterium salinarum (strain ATCC 29341 / DSM 671 / R1) GN=citE PE=4 SV=1	-0.420122	6.8557e-05
B0R8E2	Probable secreted glycoprotein OS=Halobacterium salinarum (strain ATCC 29341 / DSM 671 / R1) GN=OE_4755F PE=4 SV=1	0.0918269	0.35441
B0R7U5	O-acetylhomoserine aminocarboxypropyltransferase (Methionine synthase) OS=Halobacterium salinarum (strain ATCC 29341 / DSM 671 / R1) GN=metY PE=4 SV=1	-1.12855	0.000511477
B0R8B3	Homolog to glycine cleavage system protein T OS=Halobacterium salinarum (strain ATCC 29341 / DSM 671 / R1) GN=OE_4705R PE=3 SV=1	0.00195099	0.998525
B0R7X8	50S ribosomal protein L31e OS=Halobacterium salinarum (strain ATCC 29341 / DSM 671 / R1) GN=rpl31e PE=3 SV=1	1.0394	5.81897e-10
B0R668	30S ribosomal protein S4e OS=Halobacterium salinarum (strain ATCC 29341 / DSM 671 / R1) GN=rps4e PE=3 SV=1	0.70404	9.55364e-07
B0R4H6	Purine-binding taxis protein CheW OS=Halobacterium salinarum (strain ATCC 29341 / DSM 671 / R1) GN=cheW2 PE=4 SV=1	-0.46401	0.00233099
B0R3Q1	Halocyanin HcpE OS=Halobacterium salinarum (strain ATCC 29341 / DSM 671 / R1) GN=hcpE PE=4 SV=1	0.155546	0.412424
B0R5X0	Cobyrinate a,c-diamide synthase OS=Halobacterium salinarum (strain ATCC 29341 / DSM 671 / R1) GN=cbiA PE=3 SV=1	0.237619	0.0105845
B0R8P3	HTH-10 family transcription regulator OS=Halobacterium salinarum (strain ATCC 29341 / DSM 671 / R1) GN=OE_6196R PE=4 SV=1	-0.000371724	0.998707
B0R730	tRNA(Ile2) 2-agmatinylcytidine synthetase TiaS OS=Halobacterium salinarum (strain ATCC 29341 / DSM 671 / R1) GN=tiaS PE=3 SV=1	0.18456	0.526384
B0R631	UspA domain protein OS=Halobacterium salinarum (strain ATCC 29341 / DSM 671 / R1) GN=OE_3346R PE=4 SV=1	-0.424952	0.000359261
B0R4Z1	Mevalonate kinase OS=Halobacterium salinarum (strain ATCC 29341 / DSM 671 / R1) GN=mvk PE=3 SV=1	0.373303	0.00890255
B0R3M9	Mrp-type sodium/proton antiporter system subunit D2 OS=Halobacterium salinarum (strain ATCC 29341 / DSM 671 / R1) GN=mrpD2 PE=4 SV=1	0.331118	2.08482e-05
B0R6R3	Homolog to phage PhiH1 repressor protein OS=Halobacterium salinarum (strain ATCC 29341 / DSM 671 / R1) GN=OE_3746R PE=4 SV=1	0.418289	0.0154291
B0R9S4	Gas-vesicle operon protein GvpO OS=Halobacterium salinarum (strain ATCC 29341 / DSM 671 / R1) GN=gvpO2 PE=4 SV=1	-0.419538	0.00355391
B0R6F3	Isopentenyl-diphosphate Delta-isomerase OS=Halobacterium salinarum (strain ATCC 29341 / DSM 671 / R1) GN=idiA PE=3 SV=1	-0.180552	0.0560274
B0R713	tRNA (guanine(26)-N(2))-dimethyltransferase OS=Halobacterium salinarum (strain ATCC 29341 / DSM 671 / R1) GN=trm1 PE=3 SV=1	0.347583	0.173892
B0R8K9	Gas-vesicle operon protein GvpH OS=Halobacterium salinarum (strain ATCC 29341 / DSM 671 / R1) GN=gvpH1 PE=4 SV=1	-1.73369	9.15125e-09
B0R6Q7	Formyltetrahydrofolate deformylase OS=Halobacterium salinarum (strain ATCC 29341 / DSM 671 / R1) GN=purU PE=4 SV=1	0.77412	0.143894
B0R8F6	UDP-glucose 6-dehydrogenase AglM OS=Halobacterium salinarum (strain ATCC 29341 / DSM 671 / R1) GN=aglM2 PE=3 SV=1	0.282557	1.77794e-05
B0R5A7	Adenylate cyclase domain protein OS=Halobacterium salinarum (strain ATCC 29341 / DSM 671 / R1) GN=OE_2856F PE=4 SV=1	-0.403027	0.00850861
B0R2S7	Sensor/bat box HTH-10 family transcription regulator OS=Halobacterium salinarum (strain ATCC 29341 / DSM 671 / R1) GN=boa1 PE=4 SV=1	-0.880737	0.00024821
B0R7B9	Tryptophan--tRNA ligase OS=Halobacterium salinarum (strain ATCC 29341 / DSM 671 / R1) GN=trpS1 PE=3 SV=1	0.711307	0.00338196
B0R312	FAD-dependent oxidoreductase OS=Halobacterium salinarum (strain ATCC 29341 / DSM 671 / R1) GN=OE_1432F PE=4 SV=1	0.0253132	0.795303
B0R6D8	Amine oxidase domain protein OS=Halobacterium salinarum (strain ATCC 29341 / DSM 671 / R1) GN=OE_3533F PE=4 SV=1	0.037977	0.733227
B0R6Z7	Beta-lactamase domain protein OS=Halobacterium salinarum (strain ATCC 29341 / DSM 671 / R1) GN=OE_3892R PE=4 SV=1	-0.286108	0.00233623
B0R592	GTPase HflX OS=Halobacterium salinarum (strain ATCC 29341 / DSM 671 / R1) GN=hflX2 PE=3 SV=1	0.212578	0.000679286
B0R435	Transcription factor E OS=Halobacterium salinarum (strain ATCC 29341 / DSM 671 / R1) GN=tfeA PE=3 SV=1	1.36608	6.96267e-06
B0R310	Probable flavin containing oxidoreductase (Homolog to phytoene desaturase / monoamine oxidase) OS=Halobacterium salinarum (strain ATCC 29341 / DSM 671 / R1) GN=OE_1426F PE=4 SV=1	-0.54584	0.00211953
B0R4H0	Nitroreductase family protein OS=Halobacterium salinarum (strain ATCC 29341 / DSM 671 / R1) GN=OE_2364R PE=4 SV=1	0.511403	0.0511017
B0R6N4	Geranylgeranylglyceryl phosphate synthase OS=Halobacterium salinarum (strain ATCC 29341 / DSM 671 / R1) GN=pcrB2 PE=3 SV=1	0.065625	0.841638
B0R829	ABC-type transport system permease protein (Probable substrate dipeptide/oligopeptide) OS=Halobacterium salinarum (strain ATCC 29341 / DSM 671 / R1) GN=dppC2 PE=3 SV=1	-1.27171	6.45861e-07
B0R889	Archaemetzincin OS=Halobacterium salinarum (strain ATCC 29341 / DSM 671 / R1) GN=amzA PE=3 SV=1	0.435775	6.81267e-05
B0R587	Uncharacterized protein OS=Halobacterium salinarum (strain ATCC 29341 / DSM 671 / R1) GN=OE_2816F PE=4 SV=1	1.23707	0.00146426
B0R3Y5	ABC-type transport system permease protein OS=Halobacterium salinarum (strain ATCC 29341 / DSM 671 / R1) GN=OE_2027F PE=4 SV=1	-0.386885	0.00121562
B0R6Y0	Probable bifunctional tRNA threonylcarbamoyladenosine biosynthesis protein OS=Halobacterium salinarum (strain ATCC 29341 / DSM 671 / R1) GN=kae1 PE=3 SV=1	0.900929	0.000102256
B0R2Y7	Probable dCTP deaminase OS=Halobacterium salinarum (strain ATCC 29341 / DSM 671 / R1) GN=dcd PE=3 SV=1	0.303536	0.00879093
B0R3P9	Cytochrome bc1 complex Rieske iron-sulfur protein OS=Halobacterium salinarum (strain ATCC 29341 / DSM 671 / R1) GN=petA PE=4 SV=1	0.370985	0.0109319
B0R5N6	Bacterioopsin activator Bat OS=Halobacterium salinarum (strain ATCC 29341 / DSM 671 / R1) GN=bat PE=4 SV=1	-1.1304	0.00241339
B0R7G0	Uncharacterized protein OS=Halobacterium salinarum (strain ATCC 29341 / DSM 671 / R1) GN=OE_4171R PE=4 SV=1	-0.957671	0.00771469
B0R384	D-aminoacyl-tRNA deacylase OS=Halobacterium salinarum (strain ATCC 29341 / DSM 671 / R1) GN=dtdA PE=3 SV=2	0.648929	0.0178642
B0R7S3	ABC-type transport system periplasmic substrate-binding protein (Probable substrate thiamine) OS=Halobacterium salinarum (strain ATCC 29341 / DSM 671 / R1) GN=thiB1 PE=4 SV=1	0.277165	0.000253925
B0R5U3	Uncharacterized protein OS=Halobacterium salinarum (strain ATCC 29341 / DSM 671 / R1) GN=OE_3190F PE=4 SV=1	0.518092	2.89726e-06
B0R4F3	Uncharacterized protein OS=Halobacterium salinarum (strain ATCC 29341 / DSM 671 / R1) GN=OE_2330R PE=4 SV=1	0.383235	0.0107249
B0R502	Nucleoside diphosphate kinase OS=Halobacterium salinarum (strain ATCC 29341 / DSM 671 / R1) GN=ndk PE=3 SV=1	0.433478	0.001017
B0R5V4	Cobalt-factor-II C20-methyltransferase OS=Halobacterium salinarum (strain ATCC 29341 / DSM 671 / R1) GN=cbiL PE=4 SV=1	0.728764	5.22451e-08
B0R2U3	RIO-type serine/threonine protein kinase Rio2 OS=Halobacterium salinarum (strain ATCC 29341 / DSM 671 / R1) GN=rio2 PE=4 SV=1	0.470557	0.000859697
B0R7L6	Delta-aminolevulinic acid dehydratase OS=Halobacterium salinarum (strain ATCC 29341 / DSM 671 / R1) GN=hemB PE=3 SV=1	0.309552	0.142138
B0R9P4	UspA domain protein OS=Halobacterium salinarum (strain ATCC 29341 / DSM 671 / R1) GN=OE_5089F PE=4 SV=1	-0.0851849	0.253816
B0R533	FAD-dependent oxidoreductase (Homolog to geranylgeranyl reductase) OS=Halobacterium salinarum (strain ATCC 29341 / DSM 671 / R1) GN=OE_2720R PE=4 SV=1	0.682437	0.0333452
B0R886	F420H2:NADP oxidoreductase OS=Halobacterium salinarum (strain ATCC 29341 / DSM 671 / R1) GN=npdG PE=4 SV=1	-0.085542	0.536498
B0R4A0	Carbonic anhydrase OS=Halobacterium salinarum (strain ATCC 29341 / DSM 671 / R1) GN=cynT PE=4 SV=2	0.367053	0.130589
B0R5G6	Sensor box histidine kinase OS=Halobacterium salinarum (strain ATCC 29341 / DSM 671 / R1) GN=OE_2961F PE=4 SV=1	0.110076	0.138997
B0R747	ParA domain protein OS=Halobacterium salinarum (strain ATCC 29341 / DSM 671 / R1) GN=parA2 PE=4 SV=1	-0.95209	0.00167993
B0R6Z0	ArNOG05511 family protein (AAA-type ATPase core domain protein) OS=Halobacterium salinarum (strain ATCC 29341 / DSM 671 / R1) GN=aaa7 PE=3 SV=1	0.604965	1.12905e-05
B0R2Q0	NAD-dependent glucose-6-phosphate dehydrogenase OS=Halobacterium salinarum (strain ATCC 29341 / DSM 671 / R1) GN=azf PE=3 SV=1	0.674619	1.63424e-05
B0R7A9	Halocyanin HcpB / cbaD domain protein OS=Halobacterium salinarum (strain ATCC 29341 / DSM 671 / R1) GN=hcpB PE=4 SV=1	0.619743	0.000419531
B0R7Q9	ABC-type transport system permease protein OS=Halobacterium salinarum (strain ATCC 29341 / DSM 671 / R1) GN=OE_4336R PE=4 SV=1	-0.931868	0.162583
B0R4R8	Dolichyl-phosphate hexosyltransferase AglJ OS=Halobacterium salinarum (strain ATCC 29341 / DSM 671 / R1) GN=aglJ PE=4 SV=1	0.756647	8.7981e-05
B0R4Q0	Triosephosphate isomerase OS=Halobacterium salinarum (strain ATCC 29341 / DSM 671 / R1) GN=tpiA PE=3 SV=1	-1.6196	8.72029e-09
B0R863	Uncharacterized protein OS=Halobacterium salinarum (strain ATCC 29341 / DSM 671 / R1) GN=OE_4617F PE=4 SV=1	-0.077879	0.767544
B0R3V1	NADH dehydrogenase-like complex subunit N OS=Halobacterium salinarum (strain ATCC 29341 / DSM 671 / R1) GN=nuoN PE=3 SV=1	0.269515	0.0376992
B0R3R3	Probable glycosyltransferase, type 1 OS=Halobacterium salinarum (strain ATCC 29341 / DSM 671 / R1) GN=gth2 PE=4 SV=2	0.920475	0.000220835
B0R2M0	UCP015877 family protein OS=Halobacterium salinarum (strain ATCC 29341 / DSM 671 / R1) GN=OE_1150R PE=4 SV=1	2.41417	8.51942e-07
B0R735	Purine phosphoribosyltransferase (Adenine phosphoribosyltransferase, xanthine-guanine phosphoribosyltransferase) OS=Halobacterium salinarum (strain ATCC 29341 / DSM 671 / R1) GN=apt2 PE=4 SV=1	1.04021	4.75429e-05
B0R3H6	Protein GrpE OS=Halobacterium salinarum (strain ATCC 29341 / DSM 671 / R1) GN=grpE PE=3 SV=1	0.452167	0.000655196
B0R2X1	AAA-type ATPase (MoxR subfamily) OS=Halobacterium salinarum (strain ATCC 29341 / DSM 671 / R1) GN=moxR PE=4 SV=1	-0.570266	1.0177e-07
B0R305	Probable oxidoreductase (Aldo-keto reductase family protein) OS=Halobacterium salinarum (strain ATCC 29341 / DSM 671 / R1) GN=OE_1418F PE=4 SV=1	-0.149905	0.736852
B0R5G2	Cobalamin-binding protein OS=Halobacterium salinarum (strain ATCC 29341 / DSM 671 / R1) GN=btuF PE=3 SV=1	-0.00923877	0.952034
B0R5W9	UPF0284 protein OE_3242F OS=Halobacterium salinarum (strain ATCC 29341 / DSM 671 / R1) GN=OE_3242F PE=3 SV=1	-0.224013	0.0308608
B0R7V3	UPF0145 protein OE_4416R OS=Halobacterium salinarum (strain ATCC 29341 / DSM 671 / R1) GN=OE_4416R PE=3 SV=1	-0.542241	4.98202e-06
B0R3C9	Probable NhaC-type sodium/proton antiporter OS=Halobacterium salinarum (strain ATCC 29341 / DSM 671 / R1) GN=nhaC1 PE=4 SV=1	0.474423	3.50406e-06
B0R6I0	Uridine phosphorylase OS=Halobacterium salinarum (strain ATCC 29341 / DSM 671 / R1) GN=udp3 PE=4 SV=1	-0.29396	0.038056
B0R6T1	tRNA (pseudouridine(54)-N(1))-methyltransferase OS=Halobacterium salinarum (strain ATCC 29341 / DSM 671 / R1) GN=trmY PE=3 SV=1	0.253511	0.00807784
B0R2L7	Molybdopterin molybdenumtransferase OS=Halobacterium salinarum (strain ATCC 29341 / DSM 671 / R1) GN=moeA1 PE=4 SV=1	-0.217553	0.0266904
B0R339	Transcription initiation factor IIB OS=Halobacterium salinarum (strain ATCC 29341 / DSM 671 / R1) GN=tfbF PE=3 SV=1	3.87542	0.00030503
B0R641	Uncharacterized protein OS=Halobacterium salinarum (strain ATCC 29341 / DSM 671 / R1) GN=OE_3361F PE=4 SV=1	0.870116	0.000425864
B0R6L8	NAD kinase OS=Halobacterium salinarum (strain ATCC 29341 / DSM 671 / R1) GN=nadK PE=3 SV=1	-0.221748	0.275894
B0R6B4	Translation initiation factor 5A OS=Halobacterium salinarum (strain ATCC 29341 / DSM 671 / R1) GN=eIF5A PE=3 SV=1	0.196546	0.0245958
B0R8V2	ParA domain protein OS=Halobacterium salinarum (strain ATCC 29341 / DSM 671 / R1) GN=parA8 PE=4 SV=1	0.256419	0.000318473
B0R8A5	DUF124 family protein OS=Halobacterium salinarum (strain ATCC 29341 / DSM 671 / R1) GN=OE_4693R PE=4 SV=2	-0.980513	4.18919e-07
B0R868	Protein translation factor SUI1 homolog OS=Halobacterium salinarum (strain ATCC 29341 / DSM 671 / R1) GN=OE_4626R PE=3 SV=1	0.105587	0.0828541
B0RA31	Uncharacterized protein OS=Halobacterium salinarum (strain ATCC 29341 / DSM 671 / R1) GN=OE_5318F PE=4 SV=1	-1.73039	6.18583e-11
B0R6S4	Probable anaerobic glycerol-3-phosphate dehydrogenase subunit B OS=Halobacterium salinarum (strain ATCC 29341 / DSM 671 / R1) GN=glpB PE=3 SV=1	0.859563	0.0017705
B0R5H4	DNA repair helicase Rad3 OS=Halobacterium salinarum (strain ATCC 29341 / DSM 671 / R1) GN=rad3a PE=4 SV=1	0.606964	0.0342615
B0R437	Uncharacterized protein OS=Halobacterium salinarum (strain ATCC 29341 / DSM 671 / R1) GN=OE_2121F PE=4 SV=1	0.259062	0.00694963
B0R7S8	Uncharacterized protein OS=Halobacterium salinarum (strain ATCC 29341 / DSM 671 / R1) GN=OE_4365F PE=4 SV=1	-0.779927	0.000539961
B0R2Q4	Replication protein A OS=Halobacterium salinarum (strain ATCC 29341 / DSM 671 / R1) GN=rpa2 PE=4 SV=1	0.328687	0.00111183
B0R4S2	AlkP-core domain protein OS=Halobacterium salinarum (strain ATCC 29341 / DSM 671 / R1) GN=OE_2532R PE=4 SV=1	0.0591696	0.294486
B0R521	Fe-coproporphyrin synthase AhbC OS=Halobacterium salinarum (strain ATCC 29341 / DSM 671 / R1) GN=ahbC PE=4 SV=1	2.22167	0.000244474
B0R774	Probable oxidoreductase (Short-chain dehydrogenase family) OS=Halobacterium salinarum (strain ATCC 29341 / DSM 671 / R1) GN=OE_4021F PE=4 SV=1	-0.140702	0.403074
B0R2Z5	Ribonuclease H, type 1 OS=Halobacterium salinarum (strain ATCC 29341 / DSM 671 / R1) GN=rnhA2 PE=4 SV=1	-0.0999381	0.774784
B0R3W6	ABC-type transport system ATP-binding protein OS=Halobacterium salinarum (strain ATCC 29341 / DSM 671 / R1) GN=OE_1994F PE=4 SV=1	0.580966	0.0194931
B0R438	ADP-ribose pyrophosphatase OS=Halobacterium salinarum (strain ATCC 29341 / DSM 671 / R1) GN=OE_2122F PE=4 SV=1	-0.206417	0.116787
B0R6W4	Probable oxidoreductase (Aldo-keto reductase family protein) OS=Halobacterium salinarum (strain ATCC 29341 / DSM 671 / R1) GN=OE_3834R PE=4 SV=1	1.51079	3.59246e-07
B0R403	Phosphoglycolate phosphatase OS=Halobacterium salinarum (strain ATCC 29341 / DSM 671 / R1) GN=OE_2060R PE=3 SV=1	0.625287	9.21512e-07
B0R3H3	Chaperone protein DnaJ OS=Halobacterium salinarum (strain ATCC 29341 / DSM 671 / R1) GN=dnaJ PE=3 SV=1	0.14604	0.126466
B0R2S6	DNA mismatch repair protein MutL OS=Halobacterium salinarum (strain ATCC 29341 / DSM 671 / R1) GN=mutL PE=3 SV=1	-0.296809	3.73076e-05
B0R5P1	DNA primase small subunit PriS OS=Halobacterium salinarum (strain ATCC 29341 / DSM 671 / R1) GN=priS PE=3 SV=1	1.2343	0.00237328
B0R2X5	DUF2070 family protein OS=Halobacterium salinarum (strain ATCC 29341 / DSM 671 / R1) GN=OE_1365F PE=4 SV=1	0.597645	0.241737
B0R6K8	2,3-bisphosphoglycerate-independent phosphoglycerate mutase OS=Halobacterium salinarum (strain ATCC 29341 / DSM 671 / R1) GN=gpmI PE=3 SV=1	0.0538864	0.669322
B0R3B9	Nascent polypeptide-associated complex protein OS=Halobacterium salinarum (strain ATCC 29341 / DSM 671 / R1) GN=nac PE=3 SV=1	0.199545	0.0205878
B0R3M8	HGPRTase-like protein OS=Halobacterium salinarum (strain ATCC 29341 / DSM 671 / R1) GN=OE_1840R PE=3 SV=1	0.6026	1.16277e-07
B0R6Q2	TIGR01210 family protein OS=Halobacterium salinarum (strain ATCC 29341 / DSM 671 / R1) GN=OE_3726F PE=4 SV=1	0.95688	0.0267325
B0R9W0	PQQ repeat protein OS=Halobacterium salinarum (strain ATCC 29341 / DSM 671 / R1) GN=OE_5188F PE=4 SV=1	-0.808203	0.000377695
B0R518	Peptide methionine sulfoxide reductase MsrA OS=Halobacterium salinarum (strain ATCC 29341 / DSM 671 / R1) GN=msrA PE=3 SV=1	-0.607724	0.00461012
B0R2Y8	Transcription regulator ThiR OS=Halobacterium salinarum (strain ATCC 29341 / DSM 671 / R1) GN=thiR PE=4 SV=1	0.33456	0.000415299
B0R306	Major facilitator superfamily transport protein OS=Halobacterium salinarum (strain ATCC 29341 / DSM 671 / R1) GN=OE_1420F PE=4 SV=1	-0.161212	0.537886
B0R4C6	HTH/CBS domain protein OS=Halobacterium salinarum (strain ATCC 29341 / DSM 671 / R1) GN=OE_2293R PE=4 SV=1	-0.617965	0.0374563
B0R6J1	Methionine aminopeptidase OS=Halobacterium salinarum (strain ATCC 29341 / DSM 671 / R1) GN=map PE=3 SV=1	0.340597	0.000531666
B0R9Q7	TrkA domain protein OS=Halobacterium salinarum (strain ATCC 29341 / DSM 671 / R1) GN=trkA7 PE=4 SV=1	-0.355168	0.00154707
B0R7H9	Thioredoxin domain protein OS=Halobacterium salinarum (strain ATCC 29341 / DSM 671 / R1) GN=OE_4197F PE=4 SV=1	-0.325691	3.65902e-05
B0R3V8	Cox-type terminal oxidase subunit I OS=Halobacterium salinarum (strain ATCC 29341 / DSM 671 / R1) GN=coxA1 PE=3 SV=1	0.777875	7.39641e-05
B0R8A0	Riboflavin synthase OS=Halobacterium salinarum (strain ATCC 29341 / DSM 671 / R1) GN=ribE PE=4 SV=1	-0.679001	1.28551e-09
B0R7Z0	Phosphate import ATP-binding protein PstB OS=Halobacterium salinarum (strain ATCC 29341 / DSM 671 / R1) GN=pstB1 PE=3 SV=1	-4.84331	4.95281e-17
B0R4U0	1,4-dihydroxy-2-naphthoyl-CoA synthase OS=Halobacterium salinarum (strain ATCC 29341 / DSM 671 / R1) GN=menB PE=3 SV=1	0.0953066	0.148041
B0R558	3-phosphoshikimate 1-carboxyvinyltransferase OS=Halobacterium salinarum (strain ATCC 29341 / DSM 671 / R1) GN=aroA PE=3 SV=1	-0.317071	0.0362872
B0R7J3	ACT domain protein OS=Halobacterium salinarum (strain ATCC 29341 / DSM 671 / R1) GN=OE_4222F PE=4 SV=1	-0.434343	4.09613e-06
B0R2U8	Aminopeptidase (Homolog to leucyl aminopeptidase / aminopeptidase T) OS=Halobacterium salinarum (strain ATCC 29341 / DSM 671 / R1) GN=pepB1 PE=4 SV=1	0.389674	0.00575691
B0R5L8	Transducer protein HtrXII OS=Halobacterium salinarum (strain ATCC 29341 / DSM 671 / R1) GN=htrXII PE=4 SV=1	-0.190933	0.056855
B0R4A5	Metal-dependent hydrolase domain protein OS=Halobacterium salinarum (strain ATCC 29341 / DSM 671 / R1) GN=OE_2252R PE=4 SV=2	0.324937	0.00240551
B0R3G3	Methylmalonyl-CoA epimerase OS=Halobacterium salinarum (strain ATCC 29341 / DSM 671 / R1) GN=mce PE=4 SV=1	0.0103318	0.962363
B0R5A3	Glycoside hydrolase domain protein OS=Halobacterium salinarum (strain ATCC 29341 / DSM 671 / R1) GN=OE_2850R PE=4 SV=1	0.30407	0.0382594
B0RA78	Uncharacterized protein OS=Halobacterium salinarum (strain ATCC 29341 / DSM 671 / R1) GN=OE_5429R PE=4 SV=1	-0.131117	0.308386
B0R896	Oxidoreductase (Homolog to zinc-containing alcohol dehydrogenase) OS=Halobacterium salinarum (strain ATCC 29341 / DSM 671 / R1) GN=adh2 PE=3 SV=1	-0.0466928	0.826924
B0R6Y5	DNA-directed RNA polymerase subunit E OS=Halobacterium salinarum (strain ATCC 29341 / DSM 671 / R1) GN=rpoE1 PE=4 SV=1	0.606361	3.71464e-11
B0R759	A-type ATP synthase subunit K OS=Halobacterium salinarum (strain ATCC 29341 / DSM 671 / R1) GN=atpK PE=4 SV=1	0.226665	0.00227929
B0R8B9	PUA domain protein OS=Halobacterium salinarum (strain ATCC 29341 / DSM 671 / R1) GN=OE_4716R PE=4 SV=1	-0.362678	0.00643813
B0R658	50S ribosomal protein L23 OS=Halobacterium salinarum (strain ATCC 29341 / DSM 671 / R1) GN=rpl23 PE=3 SV=1	0.685474	1.45601e-07
B0R5U9	ATP:cob(I)alamin adenosyltransferase OS=Halobacterium salinarum (strain ATCC 29341 / DSM 671 / R1) GN=pduO PE=4 SV=1	-0.137431	0.265125
B0R3Z3	HxlR family transcription regulator OS=Halobacterium salinarum (strain ATCC 29341 / DSM 671 / R1) GN=OE_2047R PE=4 SV=1	-0.376002	0.0371685
B0R3U5	NADH dehydrogenase-like complex subunit I OS=Halobacterium salinarum (strain ATCC 29341 / DSM 671 / R1) GN=nuoI PE=4 SV=1	0.694741	3.52576e-08
B0R3P8	Cytochrome bc1 complex cytochrome b subunit OS=Halobacterium salinarum (strain ATCC 29341 / DSM 671 / R1) GN=petB PE=4 SV=1	-0.217778	0.247381
B0R3C8	Uncharacterized protein OS=Halobacterium salinarum (strain ATCC 29341 / DSM 671 / R1) GN=OE_1652R PE=4 SV=1	1.14135	1.90299e-11
B0R2U6	Probable endonuclease 4 OS=Halobacterium salinarum (strain ATCC 29341 / DSM 671 / R1) GN=nfo PE=3 SV=1	0.216113	0.000615713
B0R786	APH family phosphotransferase OS=Halobacterium salinarum (strain ATCC 29341 / DSM 671 / R1) GN=OE_4040R PE=4 SV=1	-1.05815	0.0303766
B0R2Z0	DUF5059 domain / halocyanin domain protein HcpG OS=Halobacterium salinarum (strain ATCC 29341 / DSM 671 / R1) GN=hcpG PE=4 SV=1	2.52569	1.84737e-09
B0R9C0	Uncharacterized protein OS=Halobacterium salinarum (strain ATCC 29341 / DSM 671 / R1) GN=OE_6021F PE=4 SV=1	-0.0960695	0.269022
B0R2M1	Aminopeptidase (Homolog to leucyl aminopeptidase / aminopeptidase T) OS=Halobacterium salinarum (strain ATCC 29341 / DSM 671 / R1) GN=pepB4 PE=4 SV=1	0.134219	0.275894
B0R9L6	Smc-like protein Sph2 OS=Halobacterium salinarum (strain ATCC 29341 / DSM 671 / R1) GN=sph2 PE=3 SV=1	0.29335	0.408376
B0R5W0	Uncharacterized protein OS=Halobacterium salinarum (strain ATCC 29341 / DSM 671 / R1) GN=OE_3218F PE=4 SV=1	0.440593	0.000368303
B0R4F2	Uncharacterized protein OS=Halobacterium salinarum (strain ATCC 29341 / DSM 671 / R1) GN=OE_2328F PE=4 SV=1	0.425447	0.00193924
B0R847	Ferredoxin (2Fe-2S) OS=Halobacterium salinarum (strain ATCC 29341 / DSM 671 / R1) GN=fer5 PE=4 SV=1	0.611691	8.85007e-06
B0R427	Probable PrkA-type serine/threonine protein kinase OS=Halobacterium salinarum (strain ATCC 29341 / DSM 671 / R1) GN=prkA2 PE=4 SV=1	-0.836086	0.0230601
B0R468	Sec-independent protein translocase protein TatA OS=Halobacterium salinarum (strain ATCC 29341 / DSM 671 / R1) GN=tatA PE=4 SV=1	-1.09344	9.76108e-14
B0R2Z2	Pantoate kinase OS=Halobacterium salinarum (strain ATCC 29341 / DSM 671 / R1) GN=OE_1396R PE=4 SV=1	0.263361	0.0471364
B0R2Z1	4-phosphopantoate--beta-alanine ligase OS=Halobacterium salinarum (strain ATCC 29341 / DSM 671 / R1) GN=OE_1394R PE=4 SV=1	0.102514	0.782611
B0R6C7	DNA primase DnaG OS=Halobacterium salinarum (strain ATCC 29341 / DSM 671 / R1) GN=dnaG PE=3 SV=1	-0.17432	0.097887
B0R4X2	START domain protein OS=Halobacterium salinarum (strain ATCC 29341 / DSM 671 / R1) GN=OE_2618R PE=4 SV=1	-0.780321	0.00600209
B0R8R3	TRAM domain protein OS=Halobacterium salinarum (strain ATCC 29341 / DSM 671 / R1) GN=OE_6224R PE=4 SV=1	0.16366	0.0996706
B0R9W4	DUF21/CBS domain protein OS=Halobacterium salinarum (strain ATCC 29341 / DSM 671 / R1) GN=OE_5193F PE=4 SV=2	-0.591312	0.465307
B0R4P3	Probable oxidoreductase (Aldo-keto reductase family protein) OS=Halobacterium salinarum (strain ATCC 29341 / DSM 671 / R1) GN=OE_2486F PE=4 SV=2	-0.366645	0.410944
B0R6E3	Hsp20-type molecular chaperone OS=Halobacterium salinarum (strain ATCC 29341 / DSM 671 / R1) GN=hsp20F PE=3 SV=1	-2.26734	3.06313e-05
B0R3W2	Biotin--[acetyl-CoA-carboxylase] ligase OS=Halobacterium salinarum (strain ATCC 29341 / DSM 671 / R1) GN=birA2 PE=4 SV=1	0.310774	0.00167993
B0R2J8	GalE family epimerase/dehydratase OS=Halobacterium salinarum (strain ATCC 29341 / DSM 671 / R1) GN=OE_1113R PE=4 SV=1	0.568296	7.27814e-05
B0R7Y2	Cysteine desulfurase OS=Halobacterium salinarum (strain ATCC 29341 / DSM 671 / R1) GN=sufS PE=4 SV=1	0.252814	0.123741
B0R6G8	Homolog to dipeptide epimerase OS=Halobacterium salinarum (strain ATCC 29341 / DSM 671 / R1) GN=OE_3584R PE=4 SV=1	1.39892	0.170333
B0R5U4	Probable oxidoreductase (Short-chain dehydrogenase family) OS=Halobacterium salinarum (strain ATCC 29341 / DSM 671 / R1) GN=OE_3194R PE=4 SV=1	0.000280785	0.99948
B0R6G5	Peroxiredoxin domain protein OS=Halobacterium salinarum (strain ATCC 29341 / DSM 671 / R1) GN=OE_3579F PE=4 SV=1	-0.0299693	0.925714
B0R7U7	Phosphoserine phosphatase OS=Halobacterium salinarum (strain ATCC 29341 / DSM 671 / R1) GN=serB PE=3 SV=2	-0.426144	0.00250197
B0R5E9	Lrp/AsnC family transcription regulator OS=Halobacterium salinarum (strain ATCC 29341 / DSM 671 / R1) GN=OE_2928F PE=4 SV=1	0.431222	0.0312872
B0R490	Dimethylsulfoxide reductase subunit C OS=Halobacterium salinarum (strain ATCC 29341 / DSM 671 / R1) GN=dmsC PE=4 SV=1	0.252806	0.608542
B0R3D6	Uncharacterized DapA-like lyase OE_1665R OS=Halobacterium salinarum (strain ATCC 29341 / DSM 671 / R1) GN=dapAL PE=3 SV=1	-0.202484	0.205372
B0R505	Mechanosensitive channel protein MscS OS=Halobacterium salinarum (strain ATCC 29341 / DSM 671 / R1) GN=mscS1 PE=4 SV=2	2.13729	0.444721
B0R4J6	Probable chemoreceptor glutamine deamidase CheD OS=Halobacterium salinarum (strain ATCC 29341 / DSM 671 / R1) GN=cheD PE=3 SV=1	-0.516037	0.00349334
B0R3Q0	Uncharacterized protein OS=Halobacterium salinarum (strain ATCC 29341 / DSM 671 / R1) GN=OE_1878R PE=4 SV=1	0.135893	0.42234
B0R5B3	YyaL family protein OS=Halobacterium salinarum (strain ATCC 29341 / DSM 671 / R1) GN=OE_2863R PE=4 SV=1	-0.134514	0.723129
B0R6X0	Enoyl-CoA hydratase OS=Halobacterium salinarum (strain ATCC 29341 / DSM 671 / R1) GN=fadA1 PE=3 SV=1	-0.495924	0.183358
B0R599	Trk-type transport system (Probable substrate potassium) OS=Halobacterium salinarum (strain ATCC 29341 / DSM 671 / R1) GN=trkH1 PE=4 SV=1	1.03336	0.0916186
B0R3H9	tRNA/rRNA cytosine-C5-methylase OS=Halobacterium salinarum (strain ATCC 29341 / DSM 671 / R1) GN=cna PE=3 SV=1	0.581381	0.00521009
B0R4P2	Probable glycosyltransferase, type 1 OS=Halobacterium salinarum (strain ATCC 29341 / DSM 671 / R1) GN=gth8 PE=4 SV=1	-0.752706	0.0041071
B0R661	50S ribosomal protein L22 OS=Halobacterium salinarum (strain ATCC 29341 / DSM 671 / R1) GN=rpl22 PE=3 SV=1	0.705673	4.0353e-08
B0R822	GNAT family acetyltransferase OS=Halobacterium salinarum (strain ATCC 29341 / DSM 671 / R1) GN=OE_4543R PE=4 SV=1	-0.58287	3.24895e-06
B0R600	FMN-binding domain protein OS=Halobacterium salinarum (strain ATCC 29341 / DSM 671 / R1) GN=OE_3304R PE=4 SV=1	-1.2634	3.84395e-07
B0R3F4	Digeranylgeranylglycerophospholipid reductase OS=Halobacterium salinarum (strain ATCC 29341 / DSM 671 / R1) GN=OE_1699R PE=4 SV=1	0.415948	0.000515857
B0R6W1	M50 family metalloprotease OS=Halobacterium salinarum (strain ATCC 29341 / DSM 671 / R1) GN=OE_3828F PE=4 SV=1	0.127905	0.056855
B0R8K5	Gas-vesicle-associated protein GvpL OS=Halobacterium salinarum (strain ATCC 29341 / DSM 671 / R1) GN=gvpL1 PE=4 SV=1	-0.548365	0.0531261
B0R5W1	Sirohydrochlorin cobaltochelatase OS=Halobacterium salinarum (strain ATCC 29341 / DSM 671 / R1) GN=cbiX1 PE=4 SV=1	1.22097	8.82119e-05
B0R8I1	ABC-type transport system ATP-binding protein (Probable substrate macrolides) OS=Halobacterium salinarum (strain ATCC 29341 / DSM 671 / R1) GN=OE_1004F PE=4 SV=1	-0.59199	0.000192482
B0R859	Serine protease halolysin OS=Halobacterium salinarum (strain ATCC 29341 / DSM 671 / R1) GN=hly PE=4 SV=1	-4.00492	1.08175e-08
B0R3B7	MiaB-like tRNA modifying enzyme OS=Halobacterium salinarum (strain ATCC 29341 / DSM 671 / R1) GN=OE_1629F PE=4 SV=1	0.524543	6.96141e-05
B0R7N8	ABC-type transport system permease protein (Probable substrate dipeptide/oligopeptide) OS=Halobacterium salinarum (strain ATCC 29341 / DSM 671 / R1) GN=dppB1 PE=3 SV=1	-0.163312	0.0107249
B0R434	tRNA (cytidine(56)-2'-O)-methyltransferase OS=Halobacterium salinarum (strain ATCC 29341 / DSM 671 / R1) GN=OE_2117F PE=3 SV=1	1.35488	1.10501e-09
B0R3D3	Rhodanese domain protein / beta-lactamase domain protein OS=Halobacterium salinarum (strain ATCC 29341 / DSM 671 / R1) GN=OE_1659R PE=4 SV=1	0.883531	1.79556e-06
B0R5W8	Homolog to sirohydrochlorin cobaltochelatase OS=Halobacterium salinarum (strain ATCC 29341 / DSM 671 / R1) GN=cbiX3 PE=4 SV=1	0.469599	2.96396e-05
B0R498	XerC/D-like integrase OS=Halobacterium salinarum (strain ATCC 29341 / DSM 671 / R1) GN=OE_2239F PE=4 SV=1	-1.7043	1.10743e-05
B0R9X8	Uncharacterized protein OS=Halobacterium salinarum (strain ATCC 29341 / DSM 671 / R1) GN=OE_5211F PE=4 SV=1	1.54519	1.64839e-07
B0R4C1	Glutamyl-tRNA(Gln) amidotransferase subunit A OS=Halobacterium salinarum (strain ATCC 29341 / DSM 671 / R1) GN=gatA PE=3 SV=1	0.342273	0.00111183
B0R4G5	Monooxygenase (Homolog to alkanesulfonate monooxygenase) OS=Halobacterium salinarum (strain ATCC 29341 / DSM 671 / R1) GN=OE_2357F PE=4 SV=1	0.215643	0.119427
B0R6G9	DUF1611 family protein OS=Halobacterium salinarum (strain ATCC 29341 / DSM 671 / R1) GN=OE_3585R PE=4 SV=1	-1.0335	0.002444
B0R6T6	Endonuclease NucS OS=Halobacterium salinarum (strain ATCC 29341 / DSM 671 / R1) GN=nucS PE=3 SV=1	1.38945	0.00135297
B0R7Z8	PHP domain protein OS=Halobacterium salinarum (strain ATCC 29341 / DSM 671 / R1) GN=OE_4492F PE=4 SV=1	-0.531363	1.02712e-07
B0R8W0	Uncharacterized protein OS=Halobacterium salinarum (strain ATCC 29341 / DSM 671 / R1) GN=OE_7173F PE=4 SV=1	-0.608799	0.287592
B0R9I4	TRAM domain protein OS=Halobacterium salinarum (strain ATCC 29341 / DSM 671 / R1) GN=OE_6124F PE=4 SV=1	0.343065	0.00010126
B0R591	Probable cyclic pyranopterin monophosphate synthase OS=Halobacterium salinarum (strain ATCC 29341 / DSM 671 / R1) GN=moaC PE=3 SV=1	-0.398759	0.0157985
B0R3M7	ThiJ/PfpI domain protein OS=Halobacterium salinarum (strain ATCC 29341 / DSM 671 / R1) GN=OE_1838R PE=4 SV=1	-0.154758	0.512881
B0R4C7	UPF0212 protein OE_2294R OS=Halobacterium salinarum (strain ATCC 29341 / DSM 671 / R1) GN=OE_2294R PE=3 SV=1	0.413781	0.000861963
B0R462	Chemotactic signal transduction system periplasmic substrate-binding protein OS=Halobacterium salinarum (strain ATCC 29341 / DSM 671 / R1) GN=OE_2170R PE=4 SV=1	-0.0845234	0.734225
B0R7D7	RIO-type serine/threonine protein kinase Rio1 OS=Halobacterium salinarum (strain ATCC 29341 / DSM 671 / R1) GN=rio1 PE=4 SV=1	0.329369	0.0122294
B0R685	Cytidylate kinase OS=Halobacterium salinarum (strain ATCC 29341 / DSM 671 / R1) GN=cmk PE=3 SV=1	0.681329	0.00282093
B0R562	Probable S-adenosylmethionine-dependent methyltransferase OS=Halobacterium salinarum (strain ATCC 29341 / DSM 671 / R1) GN=OE_2772F PE=4 SV=1	0.589321	0.00168923
B0R5Z6	Homolog to NAD(P)H dehydrogenase (Quinone) OS=Halobacterium salinarum (strain ATCC 29341 / DSM 671 / R1) GN=OE_3297R PE=4 SV=1	-1.2225	6.26972e-09
B0R787	Archaea-specific helicase AshA OS=Halobacterium salinarum (strain ATCC 29341 / DSM 671 / R1) GN=ashA PE=4 SV=1	1.28231	4.82583e-06
B0R6H3	ArsR family transcription regulator OS=Halobacterium salinarum (strain ATCC 29341 / DSM 671 / R1) GN=OE_3589F PE=4 SV=1	1.33418	6.55535e-05
B0R697	DUF2071 family protein OS=Halobacterium salinarum (strain ATCC 29341 / DSM 671 / R1) GN=OE_3456F PE=4 SV=1	0.339025	0.379736
B0R6T3	tRNA pseudouridine synthase Pus10 OS=Halobacterium salinarum (strain ATCC 29341 / DSM 671 / R1) GN=pus10 PE=3 SV=1	0.0221728	0.941154
B0R4E3	ABC-type transport system permease protein (Probable substrate sugar) OS=Halobacterium salinarum (strain ATCC 29341 / DSM 671 / R1) GN=tsgB PE=4 SV=1	0.236948	0.00718681
B0R6A3	Phytoene dehydrogenase (Phytoene desaturase) OS=Halobacterium salinarum (strain ATCC 29341 / DSM 671 / R1) GN=crtI2 PE=4 SV=1	-0.53172	0.0213595
B0R2Q1	Protease HtpX homolog OS=Halobacterium salinarum (strain ATCC 29341 / DSM 671 / R1) GN=htpX PE=3 SV=1	0.60369	0.0225709
B0R7M0	Uncharacterized protein OS=Halobacterium salinarum (strain ATCC 29341 / DSM 671 / R1) GN=OE_4271F PE=4 SV=1	-0.0432723	0.926933
B0R4Z8	tRNA(Met) cytidine acetyltransferase TmcA OS=Halobacterium salinarum (strain ATCC 29341 / DSM 671 / R1) GN=tmcA PE=3 SV=1	-0.407079	0.440369
B0R3Y3	HTH domain protein OS=Halobacterium salinarum (strain ATCC 29341 / DSM 671 / R1) GN=OE_2024F PE=4 SV=2	-1.69971	0.000678913
B0R7I2	Prepilin/preflagellin peptidase OS=Halobacterium salinarum (strain ATCC 29341 / DSM 671 / R1) GN=pibD PE=4 SV=1	-0.153869	0.765758
B0R6I6	Deoxyribose-phosphate aldolase OS=Halobacterium salinarum (strain ATCC 29341 / DSM 671 / R1) GN=deoC PE=3 SV=1	0.504212	0.00644657
B0R823	UspA domain protein OS=Halobacterium salinarum (strain ATCC 29341 / DSM 671 / R1) GN=OE_4544R PE=4 SV=1	-0.760299	5.89029e-06
B0R6F7	Molybdopterin adenylyltransferase OS=Halobacterium salinarum (strain ATCC 29341 / DSM 671 / R1) GN=moaB PE=4 SV=1	-0.336686	0.0244736
B0R8W7	Probable restriction/modification enzyme OS=Halobacterium salinarum (strain ATCC 29341 / DSM 671 / R1) GN=OE_7182F PE=4 SV=1	-0.394761	0.200759
B0R415	DUF1684 family protein OS=Halobacterium salinarum (strain ATCC 29341 / DSM 671 / R1) GN=OE_2082F PE=4 SV=2	-0.0723709	0.847561
B0RA06	ABC-type transport system periplasmic substrate-binding protein OS=Halobacterium salinarum (strain ATCC 29341 / DSM 671 / R1) GN=OE_5273R PE=4 SV=1	-2.44587	1.33447e-11
B0R379	Acyl-CoA dehydrogenase OS=Halobacterium salinarum (strain ATCC 29341 / DSM 671 / R1) GN=acd1 PE=3 SV=1	0.280284	0.000244474
B0R801	Cupin 2 barrel domain protein OS=Halobacterium salinarum (strain ATCC 29341 / DSM 671 / R1) GN=OE_4498F PE=4 SV=1	0.22068	0.630302
B0R3H1	GNAT family acetyltransferase OS=Halobacterium salinarum (strain ATCC 29341 / DSM 671 / R1) GN=OE_1730R PE=4 SV=1	0.549094	0.408197
B0R7D6	Tryptophan--tRNA ligase OS=Halobacterium salinarum (strain ATCC 29341 / DSM 671 / R1) GN=trpS2 PE=3 SV=1	0.0914508	0.6838
B0R804	Glutamine amidotransferase (Homolog to GMP synthase subunit A) OS=Halobacterium salinarum (strain ATCC 29341 / DSM 671 / R1) GN=guaAa2 PE=4 SV=1	1.04121	7.55453e-09
B0R9P1	Hsp20-type molecular chaperone OS=Halobacterium salinarum (strain ATCC 29341 / DSM 671 / R1) GN=hsp20E PE=3 SV=1	-2.23996	3.71464e-11
B0R7F0	Uncharacterized protein OS=Halobacterium salinarum (strain ATCC 29341 / DSM 671 / R1) GN=OE_4153F PE=4 SV=1	-0.600419	0.0002927
B0R678	50S ribosomal protein L15 OS=Halobacterium salinarum (strain ATCC 29341 / DSM 671 / R1) GN=rpl15 PE=3 SV=1	0.426062	0.0377232
B0R2U2	Homolog to restriction system mrr OS=Halobacterium salinarum (strain ATCC 29341 / DSM 671 / R1) GN=OE_1295R PE=4 SV=1	-1.18829	0.323986
B0R3Z8	Redoxin domain protein OS=Halobacterium salinarum (strain ATCC 29341 / DSM 671 / R1) GN=OE_2055F PE=4 SV=1	-0.124052	0.0504894
B0R4U2	Isochorismate synthase OS=Halobacterium salinarum (strain ATCC 29341 / DSM 671 / R1) GN=menF PE=4 SV=1	0.867713	6.66639e-08
B0R711	Imidazole glycerol phosphate synthase subunit HisH OS=Halobacterium salinarum (strain ATCC 29341 / DSM 671 / R1) GN=hisH PE=3 SV=1	0.149261	0.00358742
B0R6P3	Probable thymidylate kinase OS=Halobacterium salinarum (strain ATCC 29341 / DSM 671 / R1) GN=tmk PE=3 SV=1	0.703733	0.0197508
B0R6C1	Precorrin-2 oxidase / ferrochelatase OS=Halobacterium salinarum (strain ATCC 29341 / DSM 671 / R1) GN=sirC PE=4 SV=1	0.455879	0.130345
B0R805	HD family hydrolase OS=Halobacterium salinarum (strain ATCC 29341 / DSM 671 / R1) GN=OE_4504F PE=4 SV=1	0.516303	0.137976
B0R8S9	Homolog to NAD-dependent epimerase/dehydratase OS=Halobacterium salinarum (strain ATCC 29341 / DSM 671 / R1) GN=OE_6249F PE=4 SV=1	-0.428452	5.46951e-05
B0R7W5	Threonine aldolase OS=Halobacterium salinarum (strain ATCC 29341 / DSM 671 / R1) GN=ltaE PE=4 SV=1	-0.586389	5.83972e-06
B0R368	Uncharacterized protein OS=Halobacterium salinarum (strain ATCC 29341 / DSM 671 / R1) GN=OE_1537B1R PE=4 SV=1	0.366308	0.0127722
B0R4S7	Uncharacterized protein OS=Halobacterium salinarum (strain ATCC 29341 / DSM 671 / R1) GN=OE_2538R PE=4 SV=1	-1.54288	8.02658e-06
B0R8Q7	Uncharacterized protein OS=Halobacterium salinarum (strain ATCC 29341 / DSM 671 / R1) GN=OE_6215F PE=4 SV=1	-0.15579	0.531919
B0R5Z4	Probable secreted glycoprotein OS=Halobacterium salinarum (strain ATCC 29341 / DSM 671 / R1) GN=OE_3292F PE=4 SV=1	0.0168119	0.920056
B0R3Q9	Glyoxalase domain protein OS=Halobacterium salinarum (strain ATCC 29341 / DSM 671 / R1) GN=OE_1899R PE=4 SV=1	-0.642107	9.42527e-06
B0R5L3	30S ribosomal protein S17e OS=Halobacterium salinarum (strain ATCC 29341 / DSM 671 / R1) GN=rps17e PE=3 SV=1	0.64981	0.053255
B0R3P3	Probable NAD kinase (Polyphosphate/ATP) OS=Halobacterium salinarum (strain ATCC 29341 / DSM 671 / R1) GN=nadK2 PE=4 SV=1	-0.696483	0.153441
B0R692	Uncharacterized protein OS=Halobacterium salinarum (strain ATCC 29341 / DSM 671 / R1) GN=OE_3445F PE=4 SV=1	-1.02293	0.0351054
B0R7B1	Uncharacterized protein OS=Halobacterium salinarum (strain ATCC 29341 / DSM 671 / R1) GN=OE_4080F PE=4 SV=1	-1.00427	0.172155
B0R7H0	Ribose-5-phosphate isomerase A OS=Halobacterium salinarum (strain ATCC 29341 / DSM 671 / R1) GN=rpiA PE=3 SV=1	0.0413089	0.682003
B0R551	Uncharacterized protein OS=Halobacterium salinarum (strain ATCC 29341 / DSM 671 / R1) GN=OE_2750R PE=4 SV=2	0.255347	0.0243057
B0R3Z0	P-type transport ATPase (Probable substrate copper/metal cation) OS=Halobacterium salinarum (strain ATCC 29341 / DSM 671 / R1) GN=copA PE=4 SV=1	2.2141	0.012079
B0R871	Probable GTP-binding protein EngB OS=Halobacterium salinarum (strain ATCC 29341 / DSM 671 / R1) GN=engB PE=3 SV=1	0.495529	0.00193924
B0R6K1	ABC-type transport system periplasmic substrate-binding protein (Probable substrate thiamine) OS=Halobacterium salinarum (strain ATCC 29341 / DSM 671 / R1) GN=thiB2 PE=4 SV=1	0.842737	0.017334
B0R7D1	Alanine dehydrogenase OS=Halobacterium salinarum (strain ATCC 29341 / DSM 671 / R1) GN=ala PE=3 SV=1	0.408881	0.000731972
B0R8A4	Glucokinase OS=Halobacterium salinarum (strain ATCC 29341 / DSM 671 / R1) GN=glcK PE=4 SV=1	-0.0223599	0.903891
B0R9Z2	ABC-type transport system ATP-binding protein OS=Halobacterium salinarum (strain ATCC 29341 / DSM 671 / R1) GN=OE_5245F PE=4 SV=1	-2.16142	0.000333738
B0R3P7	Cytochrome bc1 complex cytochrome b/c subunit OS=Halobacterium salinarum (strain ATCC 29341 / DSM 671 / R1) GN=petD PE=4 SV=1	0.250365	0.0434124
B0R354	Probable phosphoribosyltransferase OS=Halobacterium salinarum (strain ATCC 29341 / DSM 671 / R1) GN=gptA1 PE=4 SV=1	0.514964	0.0305633
B0R538	Probable nucleoside deaminase OS=Halobacterium salinarum (strain ATCC 29341 / DSM 671 / R1) GN=OE_2730R PE=4 SV=1	0.673526	4.09613e-06
B0R369	Uncharacterized protein OS=Halobacterium salinarum (strain ATCC 29341 / DSM 671 / R1) GN=OE_1539F PE=4 SV=1	1.51772	0.00723913
B0R717	HTH-type transcriptional regulator Lrp OS=Halobacterium salinarum (strain ATCC 29341 / DSM 671 / R1) GN=lrp PE=4 SV=1	-0.000616234	0.99527
B0R4H2	Aldehyde dehydrogenase OS=Halobacterium salinarum (strain ATCC 29341 / DSM 671 / R1) GN=aldH3 PE=3 SV=1	-0.0685717	0.867331
B0R3S0	Uncharacterized protein OS=Halobacterium salinarum (strain ATCC 29341 / DSM 671 / R1) GN=OE_1919R PE=4 SV=1	0.0434913	0.868733
B0R2S5	2-keto-3-deoxygluconate kinase OS=Halobacterium salinarum (strain ATCC 29341 / DSM 671 / R1) GN=kdgK PE=4 SV=1	-0.267069	0.331468
B0R8A6	Probable oxidoreductase (Short-chain dehydrogenase family) OS=Halobacterium salinarum (strain ATCC 29341 / DSM 671 / R1) GN=OE_4695F PE=4 SV=1	-0.707873	0.196411
B0R5Q6	FMN-binding domain protein OS=Halobacterium salinarum (strain ATCC 29341 / DSM 671 / R1) GN=OE_3132F PE=4 SV=1	-0.202971	0.616754
B0R5N9	Bacteriorhodopsin OS=Halobacterium salinarum (strain ATCC 29341 / DSM 671 / R1) GN=bop PE=1 SV=1	-1.90486	3.87868e-09
B0R2P7	Creatininase domain protein OS=Halobacterium salinarum (strain ATCC 29341 / DSM 671 / R1) GN=cre1 PE=4 SV=1	0.712091	0.0541021
B0R4Q1	Cro/C1 family transcription regulator OS=Halobacterium salinarum (strain ATCC 29341 / DSM 671 / R1) GN=OE_2502R PE=4 SV=1	-0.964782	0.0200414
B0R4I5	Fla cluster protein FlaCE OS=Halobacterium salinarum (strain ATCC 29341 / DSM 671 / R1) GN=flaCE PE=4 SV=1	-0.60329	1.14477e-07
B0R5B2	Thioredoxin OS=Halobacterium salinarum (strain ATCC 29341 / DSM 671 / R1) GN=trxA5 PE=4 SV=1	0.0207291	0.932803
B0R7C3	MATE efflux family protein OS=Halobacterium salinarum (strain ATCC 29341 / DSM 671 / R1) GN=OE_4110R PE=4 SV=1	-1.29557	0.0065089
B0R300	DHH/RecJ family phosphoesterase OS=Halobacterium salinarum (strain ATCC 29341 / DSM 671 / R1) GN=OE_1410F PE=4 SV=1	-0.63961	0.000501109
B0R7M5	Single-stranded-DNA-specific exonuclease RecJ1 OS=Halobacterium salinarum (strain ATCC 29341 / DSM 671 / R1) GN=recJ1 PE=4 SV=1	0.484211	0.00327379
B0R7X5	Signal recognition particle receptor FtsY OS=Halobacterium salinarum (strain ATCC 29341 / DSM 671 / R1) GN=ftsY PE=3 SV=1	0.681841	0.000501109
B0R6V6	Thiamine-monophosphate kinase OS=Halobacterium salinarum (strain ATCC 29341 / DSM 671 / R1) GN=thiL PE=3 SV=1	0.534095	1.81657e-06
B0R4F9	ABC-type transport system ATP-binding protein OS=Halobacterium salinarum (strain ATCC 29341 / DSM 671 / R1) GN=OE_2343R PE=4 SV=1	1.10918	0.000111162
B0R8B7	Probable SepF protein OS=Halobacterium salinarum (strain ATCC 29341 / DSM 671 / R1) GN=sepF PE=4 SV=1	-0.0553302	0.275319
B0R3D2	Ferredoxin (2Fe-2S) OS=Halobacterium salinarum (strain ATCC 29341 / DSM 671 / R1) GN=fer3 PE=4 SV=1	0.513871	0.000208684
B0R9K3	ParA domain protein OS=Halobacterium salinarum (strain ATCC 29341 / DSM 671 / R1) GN=parA3 PE=4 SV=1	0.722093	6.57905e-06
B0R6H6	Glycerophosphodiester phosphodiesterase OS=Halobacterium salinarum (strain ATCC 29341 / DSM 671 / R1) GN=glpQ PE=4 SV=1	0.937339	0.00613684
B0R5V2	ArNOG05395 family transcription regulator OS=Halobacterium salinarum (strain ATCC 29341 / DSM 671 / R1) GN=OE_3206R PE=4 SV=2	0.502467	0.228017
B0R6J6	Asparaginase family protein OS=Halobacterium salinarum (strain ATCC 29341 / DSM 671 / R1) GN=ansA PE=4 SV=1	-0.117775	0.810635
B0R3C4	Uncharacterized protein OS=Halobacterium salinarum (strain ATCC 29341 / DSM 671 / R1) GN=OE_1643F PE=4 SV=1	0.342019	0.00524403
B0R560	Sensor box histidine kinase OS=Halobacterium salinarum (strain ATCC 29341 / DSM 671 / R1) GN=OE_2764R PE=4 SV=1	-0.653579	0.0295837
B0R6X8	Non-canonical purine NTP pyrophosphatase OS=Halobacterium salinarum (strain ATCC 29341 / DSM 671 / R1) GN=ham1 PE=3 SV=1	1.32693	2.84041e-08
B0R597	TrkA domain protein OS=Halobacterium salinarum (strain ATCC 29341 / DSM 671 / R1) GN=trkA5 PE=4 SV=1	0.325928	0.000308381
B0R4E7	Uncharacterized protein OS=Halobacterium salinarum (strain ATCC 29341 / DSM 671 / R1) GN=OE_2319R PE=4 SV=1	0.508151	1.46149e-05
B0R517	Lrp/AsnC family transcription regulator OS=Halobacterium salinarum (strain ATCC 29341 / DSM 671 / R1) GN=OE_2691R PE=4 SV=1	0.452137	4.99173e-06
B0R5S6	UspA domain protein OS=Halobacterium salinarum (strain ATCC 29341 / DSM 671 / R1) GN=OE_3162F PE=4 SV=1	0.354681	0.000690001
B0R2Y1	50S ribosomal protein L37Ae OS=Halobacterium salinarum (strain ATCC 29341 / DSM 671 / R1) GN=rpl37ae PE=3 SV=1	0.557424	0.000244474
B0R7P9	UPF0148 protein OE_4320R OS=Halobacterium salinarum (strain ATCC 29341 / DSM 671 / R1) GN=OE_4320R PE=3 SV=1	1.70941	3.04515e-07
B0R6L1	NurA domain protein OS=Halobacterium salinarum (strain ATCC 29341 / DSM 671 / R1) GN=OE_3659F PE=4 SV=1	-0.300578	0.0572553
B0R4E1	Cytidine deaminase OS=Halobacterium salinarum (strain ATCC 29341 / DSM 671 / R1) GN=cdd PE=4 SV=1	0.579343	0.0293693
B0R9B2	Uncharacterized protein OS=Halobacterium salinarum (strain ATCC 29341 / DSM 671 / R1) GN=OE_6006R PE=4 SV=1	-0.220906	0.000327712
B0R9Z6	UspA domain protein OS=Halobacterium salinarum (strain ATCC 29341 / DSM 671 / R1) GN=OE_5254F PE=4 SV=1	0.0787287	0.798616
B0R7U0	Signal peptidase I OS=Halobacterium salinarum (strain ATCC 29341 / DSM 671 / R1) GN=sec11 PE=4 SV=1	0.372237	0.000399506
B0R846	PfpI family protease OS=Halobacterium salinarum (strain ATCC 29341 / DSM 671 / R1) GN=OE_4582R PE=4 SV=1	-0.266683	0.0961651
B0R504	Probable S-adenosylmethionine-dependent methyltransferase PrmC OS=Halobacterium salinarum (strain ATCC 29341 / DSM 671 / R1) GN=prmC PE=4 SV=1	0.29056	0.455234
B0R4J1	Flagellin OS=Halobacterium salinarum (strain ATCC 29341 / DSM 671 / R1) GN=flgB3 PE=3 SV=1	-0.169373	0.227692
B0R7S6	Probable S-adenosylmethionine-dependent methyltransferase (Homolog to 24-sterol C-methyltransferase) OS=Halobacterium salinarum (strain ATCC 29341 / DSM 671 / R1) GN=OE_4360R PE=4 SV=1	0.246575	0.597168
B0R6V4	DNA-binding protein OE_3815R OS=Halobacterium salinarum (strain ATCC 29341 / DSM 671 / R1) GN=OE_3815R PE=3 SV=1	-0.677134	0.00771469
B0RA84	Arsenate reductase (Glutaredoxin) OS=Halobacterium salinarum (strain ATCC 29341 / DSM 671 / R1) GN=arsC PE=4 SV=1	-0.120919	0.856993
B0R446	START domain protein OS=Halobacterium salinarum (strain ATCC 29341 / DSM 671 / R1) GN=OE_2132F PE=4 SV=1	0.813457	0.00136756
B0R686	Probable tRNA pseudouridine synthase B OS=Halobacterium salinarum (strain ATCC 29341 / DSM 671 / R1) GN=truB PE=3 SV=1	0.369243	0.000362154
B0R665	30S ribosomal protein S17 OS=Halobacterium salinarum (strain ATCC 29341 / DSM 671 / R1) GN=rps17 PE=3 SV=1	0.815102	1.3624e-05
B0R9S5	TrkA domain protein OS=Halobacterium salinarum (strain ATCC 29341 / DSM 671 / R1) GN=trkA4 PE=4 SV=1	0.196351	0.715763
B0R573	Uncharacterized protein OS=Halobacterium salinarum (strain ATCC 29341 / DSM 671 / R1) GN=OE_2791R PE=4 SV=1	-0.250099	6.63334e-05
B0R3M4	Uncharacterized protein OS=Halobacterium salinarum (strain ATCC 29341 / DSM 671 / R1) GN=OE_1827F PE=4 SV=1	0.925951	0.0901739
B0R815	30S ribosomal protein S6e OS=Halobacterium salinarum (strain ATCC 29341 / DSM 671 / R1) GN=rps6e PE=3 SV=1	0.772993	3.34929e-05
B0R4W3	50S ribosomal protein L11 OS=Halobacterium salinarum (strain ATCC 29341 / DSM 671 / R1) GN=rpl11 PE=3 SV=1	0.841614	1.46149e-05
B0R810	Uncharacterized protein OS=Halobacterium salinarum (strain ATCC 29341 / DSM 671 / R1) GN=OE_4523F PE=4 SV=1	-0.133001	0.830966
B0R6Q5	Phosphoribosylformylglycinamidine synthase subunit PurQ OS=Halobacterium salinarum (strain ATCC 29341 / DSM 671 / R1) GN=purQ PE=3 SV=1	-0.970341	0.228392
B0R6I9	Histidine triad family protein (Homolog to bis(5'-nucleosyl)-tetraphosphatase) OS=Halobacterium salinarum (strain ATCC 29341 / DSM 671 / R1) GN=hit2 PE=4 SV=1	0.367144	9.38189e-06
B0R5C2	Uncharacterized protein OS=Halobacterium salinarum (strain ATCC 29341 / DSM 671 / R1) GN=OE_2874F PE=4 SV=1	-0.457246	0.0274295
B0R4U4	Uncharacterized protein OS=Halobacterium salinarum (strain ATCC 29341 / DSM 671 / R1) GN=OE_2571F PE=4 SV=1	-0.496887	0.00165218
B0R3X0	Methylmalonyl-CoA mutase subunit B (Cobalamin-binding subunit) OS=Halobacterium salinarum (strain ATCC 29341 / DSM 671 / R1) GN=mmcB PE=4 SV=1	-0.312884	0.0190248
B0R5U1	UspA domain protein OS=Halobacterium salinarum (strain ATCC 29341 / DSM 671 / R1) GN=OE_3187R PE=4 SV=1	-0.212614	0.00988728
B0R4K6	PRC domain protein OS=Halobacterium salinarum (strain ATCC 29341 / DSM 671 / R1) GN=OE_2427F PE=4 SV=1	0.263495	0.155122
B0R5S5	Thymidine kinase OS=Halobacterium salinarum (strain ATCC 29341 / DSM 671 / R1) GN=tdk PE=3 SV=1	1.46854	4.12314e-08
B0R8D7	DNA-directed RNA polymerase subunit H OS=Halobacterium salinarum (strain ATCC 29341 / DSM 671 / R1) GN=rpoH PE=3 SV=1	0.72371	0.0172728
B0R545	Ribonuclease H domain protein OS=Halobacterium salinarum (strain ATCC 29341 / DSM 671 / R1) GN=OE_2740F PE=4 SV=1	0.200757	0.764251
B0R5H8	Mechanosensitive channel protein MscS OS=Halobacterium salinarum (strain ATCC 29341 / DSM 671 / R1) GN=mscS2 PE=4 SV=1	-0.173332	0.769942
B0R9U7	ABC-type transport system ATP-binding protein (Probable substrate glycerol-3-phosphate) OS=Halobacterium salinarum (strain ATCC 29341 / DSM 671 / R1) GN=ugpC PE=4 SV=1	-5.13125	2.81047e-09
B0R7S9	Uncharacterized protein OS=Halobacterium salinarum (strain ATCC 29341 / DSM 671 / R1) GN=OE_4367R PE=4 SV=1	0.162415	0.0130988
B0R9S8	Homolog to autoinducer-2-degrading protein lsrG OS=Halobacterium salinarum (strain ATCC 29341 / DSM 671 / R1) GN=OE_5136R PE=4 SV=1	0.279907	0.00859497
B0R503	5-methyltetrahydropteroyltriglutamate--homocysteine S-methyltransferase (Methionine synthase II) OS=Halobacterium salinarum (strain ATCC 29341 / DSM 671 / R1) GN=metE PE=4 SV=1	0.53046	0.00114424
B0R2U5	Lipoate-protein ligase domain protein OS=Halobacterium salinarum (strain ATCC 29341 / DSM 671 / R1) GN=lpl1 PE=4 SV=1	-0.231277	0.0708423
B0R709	Phosphonates import ATP-binding protein PhnC OS=Halobacterium salinarum (strain ATCC 29341 / DSM 671 / R1) GN=phnC PE=3 SV=1	0.00422031	0.972388
B0R3M2	50S ribosomal protein L44e OS=Halobacterium salinarum (strain ATCC 29341 / DSM 671 / R1) GN=rpl42e PE=3 SV=1	-0.123139	0.80735
B0R418	Sensor box histidine kinase OS=Halobacterium salinarum (strain ATCC 29341 / DSM 671 / R1) GN=OE_2088F PE=4 SV=1	0.121442	0.459317
B0R5P8	3-methyl-2-oxobutanoate hydroxymethyltransferase OS=Halobacterium salinarum (strain ATCC 29341 / DSM 671 / R1) GN=panB PE=3 SV=1	-0.24982	0.252741
B0R6M1	TrmB family transcription regulator OS=Halobacterium salinarum (strain ATCC 29341 / DSM 671 / R1) GN=OE_3678R PE=4 SV=1	-0.204929	0.0136319
B0R443	PhoU domain protein OS=Halobacterium salinarum (strain ATCC 29341 / DSM 671 / R1) GN=phoU4 PE=4 SV=1	-0.758984	2.37694e-05
B0R5I7	UPF0179 protein OE_3004R OS=Halobacterium salinarum (strain ATCC 29341 / DSM 671 / R1) GN=OE_3004R PE=3 SV=1	0.411963	0.0062291
B0R6A8	Chemotactic signal transduction system substrate-binding protein CosB OS=Halobacterium salinarum (strain ATCC 29341 / DSM 671 / R1) GN=cosB PE=1 SV=1	-0.268843	0.467654
B0R8C2	30S ribosomal protein S10 OS=Halobacterium salinarum (strain ATCC 29341 / DSM 671 / R1) GN=rps10 PE=3 SV=1	1.11629	4.94867e-06
B0R5X2	Probable cobyric acid synthase OS=Halobacterium salinarum (strain ATCC 29341 / DSM 671 / R1) GN=cobQ PE=3 SV=1	-0.14717	0.668592
B0R5Q4	Uncharacterized protein OS=Halobacterium salinarum (strain ATCC 29341 / DSM 671 / R1) GN=OE_3126F PE=4 SV=1	0.0903729	0.820508
B0R8A8	Uncharacterized protein OS=Halobacterium salinarum (strain ATCC 29341 / DSM 671 / R1) GN=OE_4697R PE=4 SV=1	0.231239	0.526347
B0R6R8	NUDIX family hydrolase OS=Halobacterium salinarum (strain ATCC 29341 / DSM 671 / R1) GN=OE_3752R PE=4 SV=1	-0.318578	0.126301
B0R9G3	PhzF family protein OS=Halobacterium salinarum (strain ATCC 29341 / DSM 671 / R1) GN=phzF2 PE=4 SV=1	-0.406503	0.496106
B0R7P3	ATP-dependent RNA helicase/nuclease Hef OS=Halobacterium salinarum (strain ATCC 29341 / DSM 671 / R1) GN=hef PE=4 SV=1	0.247977	0.138989
B0R3Z7	Beta-lactamase domain protein OS=Halobacterium salinarum (strain ATCC 29341 / DSM 671 / R1) GN=OE_2054F PE=4 SV=2	-0.178628	0.492696
B0RAA4	DNA repair helicase Rad25 OS=Halobacterium salinarum (strain ATCC 29341 / DSM 671 / R1) GN=rad25b PE=4 SV=1	0.022573	0.804662
B0R4B2	Imidazole glycerol phosphate synthase subunit HisF OS=Halobacterium salinarum (strain ATCC 29341 / DSM 671 / R1) GN=hisF PE=3 SV=1	0.11504	0.0627217
B0R4C3	TraB family protein OS=Halobacterium salinarum (strain ATCC 29341 / DSM 671 / R1) GN=traB PE=4 SV=1	0.506653	0.403601
B0R3R6	UspA domain protein OS=Halobacterium salinarum (strain ATCC 29341 / DSM 671 / R1) GN=OE_1911R PE=4 SV=1	0.141528	0.123572
B0R8X3	Uncharacterized protein OS=Halobacterium salinarum (strain ATCC 29341 / DSM 671 / R1) GN=OE_7192F PE=4 SV=1	0.561784	0.0184647
B0R6B3	Agmatinase OS=Halobacterium salinarum (strain ATCC 29341 / DSM 671 / R1) GN=speB PE=3 SV=1	0.657882	0.0410193
B0R4U3	YuiH family molybdopterin-binding domain protein OS=Halobacterium salinarum (strain ATCC 29341 / DSM 671 / R1) GN=OE_2569R PE=4 SV=1	0.0100078	0.966515
B0R867	Rhodanese domain protein OS=Halobacterium salinarum (strain ATCC 29341 / DSM 671 / R1) GN=OE_4622F PE=4 SV=1	0.0773265	0.0608485
B0R5A4	Uncharacterized protein OS=Halobacterium salinarum (strain ATCC 29341 / DSM 671 / R1) GN=OE_2851R PE=4 SV=1	-1.78528	0.00553333
B0R6Z6	Acyl-CoA synthetase OS=Halobacterium salinarum (strain ATCC 29341 / DSM 671 / R1) GN=acs5 PE=4 SV=1	1.9102	0.108811
B0R3I0	PAC2 family protein OS=Halobacterium salinarum (strain ATCC 29341 / DSM 671 / R1) GN=OE_1752F PE=4 SV=1	-1.52659	3.88243e-12
B0R4A8	2-(3-amino-3-carboxypropyl)histidine synthase OS=Halobacterium salinarum (strain ATCC 29341 / DSM 671 / R1) GN=dph2 PE=4 SV=1	0.852759	6.6671e-06
B0R879	Pyridoxal 5'-phosphate synthase subunit PdxT OS=Halobacterium salinarum (strain ATCC 29341 / DSM 671 / R1) GN=pdxT PE=3 SV=1	0.402868	0.0101223
B0R7R2	Uncharacterized protein OS=Halobacterium salinarum (strain ATCC 29341 / DSM 671 / R1) GN=OE_4343R PE=4 SV=1	-0.86454	6.40342e-05
B0R684	DUF106 family protein OS=Halobacterium salinarum (strain ATCC 29341 / DSM 671 / R1) GN=OE_3427F PE=4 SV=1	1.14116	0.00349334
B0R2Y4	Probable tRNA pseudouridine synthase D OS=Halobacterium salinarum (strain ATCC 29341 / DSM 671 / R1) GN=truD PE=3 SV=1	0.233858	0.260277
B0R696	Uncharacterized protein OS=Halobacterium salinarum (strain ATCC 29341 / DSM 671 / R1) GN=OE_3453R PE=4 SV=2	0.524843	0.441874
B0R7L5	GNAT family acetyltransferase OS=Halobacterium salinarum (strain ATCC 29341 / DSM 671 / R1) GN=OE_4260R PE=4 SV=1	-1.09679	1.87716e-09
B0R6S9	AAA-4 family protein OS=Halobacterium salinarum (strain ATCC 29341 / DSM 671 / R1) GN=OE_3770F PE=4 SV=1	0.00912747	0.957145
B0R7S5	ABC-type transport system ATP-binding protein (Probable substrate thiamine) OS=Halobacterium salinarum (strain ATCC 29341 / DSM 671 / R1) GN=thiQ PE=4 SV=1	-0.516677	0.0965419
B0R6F2	Lrp/AsnC family transcription regulator OS=Halobacterium salinarum (strain ATCC 29341 / DSM 671 / R1) GN=OE_3558F PE=4 SV=1	0.276396	0.0575048
B0R9S9	Uncharacterized protein OS=Halobacterium salinarum (strain ATCC 29341 / DSM 671 / R1) GN=OE_5138F PE=4 SV=1	-1.12742	8.47954e-06
B0R5K1	Uncharacterized protein OS=Halobacterium salinarum (strain ATCC 29341 / DSM 671 / R1) GN=OE_3040R PE=4 SV=1	1.18928	5.18147e-06
B0R655	DUF171 family protein OS=Halobacterium salinarum (strain ATCC 29341 / DSM 671 / R1) GN=OE_3386F PE=4 SV=1	0.814732	0.00507465
B0R9C6	Uncharacterized protein OS=Halobacterium salinarum (strain ATCC 29341 / DSM 671 / R1) GN=OE_6030R PE=4 SV=1	-0.318314	0.430196
B0R5U7	Modification methylase OS=Halobacterium salinarum (strain ATCC 29341 / DSM 671 / R1) GN=zim PE=3 SV=1	-0.133816	0.584347
B0R4I2	Fla cluster protein FlaH OS=Halobacterium salinarum (strain ATCC 29341 / DSM 671 / R1) GN=flaH PE=4 SV=1	-0.37775	0.0891083
B0R784	Probable oxidoreductase (Iron-containing alcohol dehydrogenase family) OS=Halobacterium salinarum (strain ATCC 29341 / DSM 671 / R1) GN=OE_4036R PE=4 SV=1	-0.00156266	0.995032
B0R8N0	PadR family transcription regulator OS=Halobacterium salinarum (strain ATCC 29341 / DSM 671 / R1) GN=OE_6177F PE=4 SV=1	1.78438	0.000236766
B0R3N1	Mrp-type sodium/proton antiporter system subunit D3 OS=Halobacterium salinarum (strain ATCC 29341 / DSM 671 / R1) GN=mrpD3 PE=4 SV=1	0.122486	0.597287
B0R833	Peptidase M23 family protein OS=Halobacterium salinarum (strain ATCC 29341 / DSM 671 / R1) GN=OE_4560F PE=4 SV=1	0.17342	0.271949
B0R6U6	Uncharacterized protein OS=Halobacterium salinarum (strain ATCC 29341 / DSM 671 / R1) GN=OE_3802R PE=4 SV=1	-1.88355	6.18734e-09
B0R2T1	HypE family protein OS=Halobacterium salinarum (strain ATCC 29341 / DSM 671 / R1) GN=hypE2 PE=4 SV=1	0.303836	0.00134293
B0R512	Small CPxCG-related zinc finger protein OS=Halobacterium salinarum (strain ATCC 29341 / DSM 671 / R1) GN=OE_2682A1R PE=4 SV=1	-0.225808	0.716307
B0R3S2	Uncharacterized protein OS=Halobacterium salinarum (strain ATCC 29341 / DSM 671 / R1) GN=OE_1924F PE=4 SV=1	0.0615483	0.598089
B0R8V9	DUF2800 family protein OS=Halobacterium salinarum (strain ATCC 29341 / DSM 671 / R1) GN=OE_7172F PE=4 SV=1	-0.534692	0.0624247
B0R5E2	Probable F420-dependent oxidoreductase OS=Halobacterium salinarum (strain ATCC 29341 / DSM 671 / R1) GN=OE_2918F PE=4 SV=1	-0.608974	0.0107002
B0R6T5	Probable NhaC-type sodium/proton antiporter OS=Halobacterium salinarum (strain ATCC 29341 / DSM 671 / R1) GN=nhaC3 PE=4 SV=1	-1.0914	0.00047478
B0R3X7	Squalene synthase OS=Halobacterium salinarum (strain ATCC 29341 / DSM 671 / R1) GN=fdfT PE=4 SV=1	0.834887	8.54395e-08
B0R870	Coenzyme F420:L-glutamate ligase OS=Halobacterium salinarum (strain ATCC 29341 / DSM 671 / R1) GN=cofE PE=3 SV=1	0.174727	0.204182
B0R7F5	DNA primase large subunit PriL OS=Halobacterium salinarum (strain ATCC 29341 / DSM 671 / R1) GN=priL PE=3 SV=1	0.419302	0.176633
B0R5Z3	DUF2150 family protein OS=Halobacterium salinarum (strain ATCC 29341 / DSM 671 / R1) GN=OE_3289F PE=4 SV=1	-0.258894	0.517364
B0R629	Uncharacterized protein OS=Halobacterium salinarum (strain ATCC 29341 / DSM 671 / R1) GN=OE_3343R PE=4 SV=1	-0.79878	6.27162e-10
B0R4Z0	Glyoxalase domain protein OS=Halobacterium salinarum (strain ATCC 29341 / DSM 671 / R1) GN=OE_2642R PE=4 SV=2	-0.922352	7.73105e-06
B0R4Z2	Isopentenyl phosphate kinase OS=Halobacterium salinarum (strain ATCC 29341 / DSM 671 / R1) GN=OE_2647F PE=3 SV=1	0.404265	0.0359421
B0R7W2	Phosphoesterase OS=Halobacterium salinarum (strain ATCC 29341 / DSM 671 / R1) GN=OE_4429F PE=3 SV=1	0.298697	0.222362
B0R2Y0	DNA-directed RNA polymerase subunit P OS=Halobacterium salinarum (strain ATCC 29341 / DSM 671 / R1) GN=rpoP PE=3 SV=1	-0.337422	0.0107249
B0R2Z7	PadR family transcription regulator RosR OS=Halobacterium salinarum (strain ATCC 29341 / DSM 671 / R1) GN=rosR PE=4 SV=1	1.49301	1.17163e-09
B0R978	PQQ repeat protein OS=Halobacterium salinarum (strain ATCC 29341 / DSM 671 / R1) GN=OE_6278R PE=4 SV=1	-2.23266	4.29619e-09
B0R6B5	Creatininase domain protein OS=Halobacterium salinarum (strain ATCC 29341 / DSM 671 / R1) GN=cre2 PE=4 SV=1	0.744855	0.0749092
B0R5R2	RNA-binding protein Lsm OS=Halobacterium salinarum (strain ATCC 29341 / DSM 671 / R1) GN=lsm PE=4 SV=1	0.201653	0.00789776
B0R883	Uncharacterized protein OS=Halobacterium salinarum (strain ATCC 29341 / DSM 671 / R1) GN=OE_4650R PE=4 SV=1	-0.119611	0.107262
B0R596	Ribonuclease P protein component 3 OS=Halobacterium salinarum (strain ATCC 29341 / DSM 671 / R1) GN=rnp3 PE=3 SV=1	0.34078	0.00377133
B0R7A6	Uncharacterized protein OS=Halobacterium salinarum (strain ATCC 29341 / DSM 671 / R1) GN=OE_4069R PE=4 SV=1	0.179579	0.363889
B0R5H0	Probable inositol-1(Or 4)-monophosphatase / fructose-1,6-bisphosphatase, archaeal-type OS=Halobacterium salinarum (strain ATCC 29341 / DSM 671 / R1) GN=suhB PE=4 SV=1	0.376231	0.0110581
B0R800	Zinc-containing ferredoxin OS=Halobacterium salinarum (strain ATCC 29341 / DSM 671 / R1) GN=fer4 PE=4 SV=1	-0.0806865	0.802413
B0R9X0	Aspartate carbamoyltransferase regulatory chain OS=Halobacterium salinarum (strain ATCC 29341 / DSM 671 / R1) GN=pyrI PE=3 SV=1	0.186717	0.279614
B0R6A0	Receiver/sensor box protein OS=Halobacterium salinarum (strain ATCC 29341 / DSM 671 / R1) GN=OE_3462R PE=4 SV=1	-2.03792	1.34773e-09
B0R536	HAD superfamily hydrolase OS=Halobacterium salinarum (strain ATCC 29341 / DSM 671 / R1) GN=OE_2727R PE=4 SV=1	-0.460473	0.0656861
B0R6B9	Putative pterin-4-alpha-carbinolamine dehydratase OS=Halobacterium salinarum (strain ATCC 29341 / DSM 671 / R1) GN=OE_3495R PE=3 SV=1	-2.00733	0.000321514
B0R8J8	Uncharacterized protein OS=Halobacterium salinarum (strain ATCC 29341 / DSM 671 / R1) GN=OE_7011R PE=4 SV=1	-0.902988	0.0288325
B0R6X9	Uncharacterized protein OS=Halobacterium salinarum (strain ATCC 29341 / DSM 671 / R1) GN=OE_3864R PE=4 SV=1	0.26361	0.559887
B0R408	HTH domain protein OS=Halobacterium salinarum (strain ATCC 29341 / DSM 671 / R1) GN=OE_2067F PE=4 SV=1	0.146064	0.726923
B0R4B1	DNA-directed RNA polymerase subunit L OS=Halobacterium salinarum (strain ATCC 29341 / DSM 671 / R1) GN=rpoL PE=3 SV=1	0.354266	0.244693
B0R6Y6	DUF188 family protein OS=Halobacterium salinarum (strain ATCC 29341 / DSM 671 / R1) GN=OE_3875R PE=4 SV=1	0.847993	3.94808e-06
B0R5D7	PaaI family protein OS=Halobacterium salinarum (strain ATCC 29341 / DSM 671 / R1) GN=OE_2908R PE=4 SV=1	-0.32884	0.0531261
B0R4G4	ARM/HEAT repeat protein / protein kinase domain protein OS=Halobacterium salinarum (strain ATCC 29341 / DSM 671 / R1) GN=OE_2354R PE=4 SV=1	0.241426	0.484058
B0R409	TetR family transcription regulator OS=Halobacterium salinarum (strain ATCC 29341 / DSM 671 / R1) GN=OE_2071R PE=4 SV=1	0.140688	0.406351
B0R483	Type IV pilus biogenesis complex ATPase subunit OS=Halobacterium salinarum (strain ATCC 29341 / DSM 671 / R1) GN=pilB1 PE=4 SV=1	0.148889	0.820508
B0R7X7	Translation initiation factor 6 OS=Halobacterium salinarum (strain ATCC 29341 / DSM 671 / R1) GN=eif6 PE=3 SV=1	-0.332233	0.0798866
B0R5A5	FKBP-type peptidylprolyl isomerase OS=Halobacterium salinarum (strain ATCC 29341 / DSM 671 / R1) GN=mtfK PE=4 SV=1	-1.28674	1.45989e-05
B0R5H1	Uncharacterized protein OS=Halobacterium salinarum (strain ATCC 29341 / DSM 671 / R1) GN=OE_2973F PE=4 SV=1	-1.36972	0.0195664
B0R3C0	tRNA (Adenine-N(1))-methyltransferase TrmI OS=Halobacterium salinarum (strain ATCC 29341 / DSM 671 / R1) GN=trmI PE=4 SV=1	0.129658	0.821573
B0R586	DNA N-glycosylase OS=Halobacterium salinarum (strain ATCC 29341 / DSM 671 / R1) GN=OE_2814F PE=4 SV=1	0.297123	0.430736
B0R7T3	Origin-associated protein OapB OS=Halobacterium salinarum (strain ATCC 29341 / DSM 671 / R1) GN=oapB PE=4 SV=1	-0.242778	0.0261575
B0R4P7	PtpS family protein OS=Halobacterium salinarum (strain ATCC 29341 / DSM 671 / R1) GN=OE_2495F PE=4 SV=1	-1.32741	2.91104e-09
B0R878	DUF151 family protein OS=Halobacterium salinarum (strain ATCC 29341 / DSM 671 / R1) GN=OE_4643R PE=4 SV=1	0.456273	0.0417237
B0R795	Sensor box histidine kinase OS=Halobacterium salinarum (strain ATCC 29341 / DSM 671 / R1) GN=OE_4051R PE=4 SV=1	0.116328	0.782308
B0R9Z4	Uncharacterized protein OS=Halobacterium salinarum (strain ATCC 29341 / DSM 671 / R1) GN=OE_5248F PE=4 SV=1	-0.441	0.000244474
B0R7T7	DoxX domain protein OS=Halobacterium salinarum (strain ATCC 29341 / DSM 671 / R1) GN=OE_4384R PE=4 SV=1	0.807346	0.00114693
B0RA13	Probable DEAD/DEAH box helicase OS=Halobacterium salinarum (strain ATCC 29341 / DSM 671 / R1) GN=OE_5286R PE=4 SV=1	-1.19849	0.275894
B0R2K0	GalE family epimerase/dehydratase OS=Halobacterium salinarum (strain ATCC 29341 / DSM 671 / R1) GN=OE_1115F PE=4 SV=1	0.556471	7.89692e-06
B0R4I3	Fla cluster protein FlaG OS=Halobacterium salinarum (strain ATCC 29341 / DSM 671 / R1) GN=flaG PE=4 SV=1	-0.322487	0.101071
B0R6T9	Uncharacterized protein OS=Halobacterium salinarum (strain ATCC 29341 / DSM 671 / R1) GN=OE_3789R PE=4 SV=1	0.244473	0.474082
B0R6T8	Protein-export membrane protein SecF OS=Halobacterium salinarum (strain ATCC 29341 / DSM 671 / R1) GN=secF PE=3 SV=1	0.550298	1.44523e-05
B0R9H1	Uncharacterized protein OS=Halobacterium salinarum (strain ATCC 29341 / DSM 671 / R1) GN=OE_6105R PE=4 SV=1	-0.308242	0.214852
B0R637	Homolog to carbohydrate reductase OS=Halobacterium salinarum (strain ATCC 29341 / DSM 671 / R1) GN=OE_3355R PE=4 SV=1	0.0949249	0.817901
B0R4V3	LppX domain protein OS=Halobacterium salinarum (strain ATCC 29341 / DSM 671 / R1) GN=OE_2586F PE=4 SV=1	0.429891	0.279418
B0R4K3	Uncharacterized protein OS=Halobacterium salinarum (strain ATCC 29341 / DSM 671 / R1) GN=OE_2421R PE=4 SV=1	-0.174928	0.7768
B0R6V3	Uncharacterized protein OS=Halobacterium salinarum (strain ATCC 29341 / DSM 671 / R1) GN=OE_3814R PE=4 SV=1	0.268047	0.0585207
B0R4Q3	Putative adenylate kinase OS=Halobacterium salinarum (strain ATCC 29341 / DSM 671 / R1) GN=OE_2506R PE=3 SV=1	0.774609	4.05956e-05
B0R6R7	Uncharacterized protein OS=Halobacterium salinarum (strain ATCC 29341 / DSM 671 / R1) GN=OE_3750R PE=4 SV=1	-0.572496	0.338951
B0R7M7	Uncharacterized protein OS=Halobacterium salinarum (strain ATCC 29341 / DSM 671 / R1) GN=OE_4289F PE=4 SV=1	1.02174	2.14061e-06
B0R708	ABC-type transport system permease protein (Probable substrate phosphate/phosphonate) OS=Halobacterium salinarum (strain ATCC 29341 / DSM 671 / R1) GN=phnE PE=4 SV=1	0.759562	1.28319e-09
B0R595	Probable S-adenosylmethionine-dependent methyltransferase OS=Halobacterium salinarum (strain ATCC 29341 / DSM 671 / R1) GN=OE_2833R PE=4 SV=1	0.586856	0.0649067
B0R5U0	HTH domain protein / biotin--[acetyl-CoA-carboxylase] ligase OS=Halobacterium salinarum (strain ATCC 29341 / DSM 671 / R1) GN=birA1 PE=3 SV=1	0.0576297	0.782308
B0R394	Diphthamide biosynthesis protein Dph6 OS=Halobacterium salinarum (strain ATCC 29341 / DSM 671 / R1) GN=dph6 PE=4 SV=1	0.388514	0.0313183
B0R4J7	Taxis cluster protein CheC OS=Halobacterium salinarum (strain ATCC 29341 / DSM 671 / R1) GN=cheC3 PE=4 SV=1	-0.581254	9.07056e-10
B0R4E9	SSSF family transport protein OS=Halobacterium salinarum (strain ATCC 29341 / DSM 671 / R1) GN=OE_2322F PE=3 SV=2	0.760127	0.0576385
B0R9W1	3-oxoacid CoA-transferase OS=Halobacterium salinarum (strain ATCC 29341 / DSM 671 / R1) GN=OE_5189F PE=4 SV=1	-1.03663	0.375243
B0R7W9	UPF0201 protein OE_4444F OS=Halobacterium salinarum (strain ATCC 29341 / DSM 671 / R1) GN=OE_4444F PE=3 SV=1	0.189496	0.0057432
B0R423	DICT domain protein OS=Halobacterium salinarum (strain ATCC 29341 / DSM 671 / R1) GN=OE_2095R PE=4 SV=1	0.379355	0.0172872
B0R3D4	Ferritin domain protein OS=Halobacterium salinarum (strain ATCC 29341 / DSM 671 / R1) GN=OE_1661F PE=4 SV=1	0.585588	0.157466
B0R549	CBS domain protein OS=Halobacterium salinarum (strain ATCC 29341 / DSM 671 / R1) GN=OE_2747R PE=4 SV=2	-1.14105	0.0246422
B0R416	Transcription initiation factor IIB OS=Halobacterium salinarum (strain ATCC 29341 / DSM 671 / R1) GN=tfbB PE=3 SV=1	0.127508	0.195897
B0R7K1	Uncharacterized protein OS=Halobacterium salinarum (strain ATCC 29341 / DSM 671 / R1) GN=OE_4235F PE=4 SV=1	0.848252	0.00257448
B0R535	Class II aldolase (Homolog to L-fuculose-phosphate aldolase) OS=Halobacterium salinarum (strain ATCC 29341 / DSM 671 / R1) GN=OE_2725R PE=4 SV=1	0.555451	0.0242172
B0R7M4	Uroporphyrinogen-III synthase OS=Halobacterium salinarum (strain ATCC 29341 / DSM 671 / R1) GN=hemD PE=4 SV=2	0.753544	6.49171e-08
B0R3N4	Mrp-type sodium/proton antiporter system subunit B1 OS=Halobacterium salinarum (strain ATCC 29341 / DSM 671 / R1) GN=mrpB1 PE=4 SV=1	-0.0994463	0.821573
B0R3K4	SirR/DtxR family transcription regulator OS=Halobacterium salinarum (strain ATCC 29341 / DSM 671 / R1) GN=OE_1787F PE=4 SV=1	0.150422	0.319035
B0R7V9	DNA repair helicase Rad3 OS=Halobacterium salinarum (strain ATCC 29341 / DSM 671 / R1) GN=rad3b PE=4 SV=2	0.685531	0.0875211
B0R6G7	Cold shock protein OS=Halobacterium salinarum (strain ATCC 29341 / DSM 671 / R1) GN=cspA2 PE=4 SV=1	0.335926	0.514714
B0R7R4	Ribonucleoside-diphosphate reductase beta subunit OS=Halobacterium salinarum (strain ATCC 29341 / DSM 671 / R1) GN=nrdB1 PE=4 SV=1	0.510204	2.55101e-05
B0R9T5	ABC-type transport system ATP-binding protein (Probable substrate zinc) OS=Halobacterium salinarum (strain ATCC 29341 / DSM 671 / R1) GN=znuC PE=4 SV=1	0.208811	0.559887
B0R2Z3	Geranylgeranylglyceryl phosphate synthase OS=Halobacterium salinarum (strain ATCC 29341 / DSM 671 / R1) GN=OE_1398R PE=1 SV=1	0.353427	0.0015295
B0R5E3	6-hydroxymethyl-7,8-dihydropterin pyrophosphokinase OS=Halobacterium salinarum (strain ATCC 29341 / DSM 671 / R1) GN=mptE PE=3 SV=1	0.180729	0.704867
B0R563	Lrp/AsnC family transcription regulator OS=Halobacterium salinarum (strain ATCC 29341 / DSM 671 / R1) GN=OE_2776F PE=4 SV=1	1.12848	0.174773
B0R4Q5	Uncharacterized protein OS=Halobacterium salinarum (strain ATCC 29341 / DSM 671 / R1) GN=OE_2508F PE=4 SV=1	0.535745	4.47797e-05
B0R4N9	Transducer protein Htr13 OS=Halobacterium salinarum (strain ATCC 29341 / DSM 671 / R1) GN=htr13 PE=1 SV=1	-0.163143	0.20711
B0R663	50S ribosomal protein L29 OS=Halobacterium salinarum (strain ATCC 29341 / DSM 671 / R1) GN=rpl29 PE=3 SV=1	0.704414	8.85027e-06
B0R7H1	Uncharacterized protein OS=Halobacterium salinarum (strain ATCC 29341 / DSM 671 / R1) GN=OE_4187R PE=4 SV=1	0.5875	0.336787
B0R766	Electron transfer flavoprotein beta subunit OS=Halobacterium salinarum (strain ATCC 29341 / DSM 671 / R1) GN=etfB PE=4 SV=1	0.366511	0.0680662
B0R3H8	Uncharacterized protein OS=Halobacterium salinarum (strain ATCC 29341 / DSM 671 / R1) GN=OE_1745R PE=4 SV=1	0.301056	0.225101
B0R7H5	GNAT family acetyltransferase OS=Halobacterium salinarum (strain ATCC 29341 / DSM 671 / R1) GN=OE_4192R PE=4 SV=1	0.942923	7.51513e-05
B0R5I3	Transducer protein Htr9 OS=Halobacterium salinarum (strain ATCC 29341 / DSM 671 / R1) GN=htr9 PE=4 SV=1	0.218449	0.419707
B0R8B0	Uncharacterized protein OS=Halobacterium salinarum (strain ATCC 29341 / DSM 671 / R1) GN=OE_4700F PE=4 SV=1	-0.338097	0.56031
B0R4T5	Probable transcription factor (Homolog to RNA polymerase III subunit RPC34) OS=Halobacterium salinarum (strain ATCC 29341 / DSM 671 / R1) GN=rpc34 PE=4 SV=1	-0.184779	0.0273847
B0R2J7	Probable glycosyltransferase, type 1 OS=Halobacterium salinarum (strain ATCC 29341 / DSM 671 / R1) GN=gth5 PE=4 SV=1	0.881593	0.0289953
B0R649	Phytoene synthase OS=Halobacterium salinarum (strain ATCC 29341 / DSM 671 / R1) GN=crtB2 PE=4 SV=1	-0.758504	6.47235e-05
B0R5R7	Homolog to ribonuclease Z OS=Halobacterium salinarum (strain ATCC 29341 / DSM 671 / R1) GN=OE_3149F PE=4 SV=1	-0.986808	0.115328
B0R5X9	DUF262/DUF1524 domain protein OS=Halobacterium salinarum (strain ATCC 29341 / DSM 671 / R1) GN=OE_3262R PE=4 SV=1	2.23146	3.57376e-08
B0R6S1	Uncharacterized protein OS=Halobacterium salinarum (strain ATCC 29341 / DSM 671 / R1) GN=OE_3761R PE=4 SV=1	-0.240551	0.28511
B0R7L0	Uncharacterized protein OS=Halobacterium salinarum (strain ATCC 29341 / DSM 671 / R1) GN=OE_4252R PE=4 SV=1	0.267031	0.149372
B0R7P7	ABC-type transport system ATP-binding protein (Probable substrate dipeptide/oligopeptide) OS=Halobacterium salinarum (strain ATCC 29341 / DSM 671 / R1) GN=dppD3 PE=4 SV=1	-0.388	0.526384
B0R9Y2	Uncharacterized protein OS=Halobacterium salinarum (strain ATCC 29341 / DSM 671 / R1) GN=OE_5219F PE=4 SV=1	-2.40207	0.000546919
B0R5I1	Phosphopantetheine adenylyltransferase OS=Halobacterium salinarum (strain ATCC 29341 / DSM 671 / R1) GN=coaD PE=4 SV=1	0.443209	0.424701
B0R2T6	Endonuclease NucS OS=Halobacterium salinarum (strain ATCC 29341 / DSM 671 / R1) GN=nucS PE=3 SV=1	0.95978	0.0161386
B0R5G7	Histidine kinase OS=Halobacterium salinarum (strain ATCC 29341 / DSM 671 / R1) GN=OE_2964F PE=4 SV=2	0.588322	0.0681397
B0R9G5	Uncharacterized protein OS=Halobacterium salinarum (strain ATCC 29341 / DSM 671 / R1) GN=OE_6096A1R PE=4 SV=1	0.121735	0.665532
B0R5M8	DoxX domain protein OS=Halobacterium salinarum (strain ATCC 29341 / DSM 671 / R1) GN=OE_3087R PE=4 SV=1	0.488315	0.000497438
B0R541	Probable urocanate hydratase OS=Halobacterium salinarum (strain ATCC 29341 / DSM 671 / R1) GN=hutU PE=3 SV=1	-0.0904376	0.876723
B0R4W4	Uncharacterized protein OS=Halobacterium salinarum (strain ATCC 29341 / DSM 671 / R1) GN=OE_2605R PE=4 SV=1	0.976895	0.0328906
B0R463	Halocyanin HcpC OS=Halobacterium salinarum (strain ATCC 29341 / DSM 671 / R1) GN=hcpC PE=4 SV=1	-2.28416	9.28042e-08
B0R5T0	Transducer protein Htr8 OS=Halobacterium salinarum (strain ATCC 29341 / DSM 671 / R1) GN=htr8 PE=1 SV=1	-0.66284	1.46149e-05
B0R8J2	HTH domain protein OS=Halobacterium salinarum (strain ATCC 29341 / DSM 671 / R1) GN=OE_7001R PE=4 SV=1	0.277099	0.011659
B0R991	Uncharacterized protein OS=Halobacterium salinarum (strain ATCC 29341 / DSM 671 / R1) GN=OE_6308F PE=4 SV=1	-1.88696	3.47324e-07
B0R6P8	FO synthase subunit 1 OS=Halobacterium salinarum (strain ATCC 29341 / DSM 671 / R1) GN=cofG PE=3 SV=3	1.33837	0.025239
B0R9Q3	Siderophore biosynthesis protein IucC OS=Halobacterium salinarum (strain ATCC 29341 / DSM 671 / R1) GN=iucC PE=4 SV=1	-0.0734714	0.920056
B0R7G6	Sec-independent protein translocase protein TatC OS=Halobacterium salinarum (strain ATCC 29341 / DSM 671 / R1) GN=tatC2 PE=3 SV=1	0.0477228	0.823191
B0R3H0	GNAT family acetyltransferase OS=Halobacterium salinarum (strain ATCC 29341 / DSM 671 / R1) GN=OE_1729R PE=4 SV=1	0.337825	0.019482
B0R5R1	50S ribosomal protein L37e OS=Halobacterium salinarum (strain ATCC 29341 / DSM 671 / R1) GN=rpl37e PE=3 SV=1	0.699376	0.0659726
B0R3M3	Uncharacterized protein OS=Halobacterium salinarum (strain ATCC 29341 / DSM 671 / R1) GN=OE_1823F PE=4 SV=2	0.0253143	0.966119
B0R7Q3	KEOPS complex subunit Cgi121 OS=Halobacterium salinarum (strain ATCC 29341 / DSM 671 / R1) GN=cgi121 PE=4 SV=1	-0.190714	0.709425
B0RA02	Uncharacterized protein OS=Halobacterium salinarum (strain ATCC 29341 / DSM 671 / R1) GN=OE_5267R PE=4 SV=1	-1.1334	0.00925964
B0R6J5	ABC-type transport system ATP-binding protein OS=Halobacterium salinarum (strain ATCC 29341 / DSM 671 / R1) GN=OE_3631F PE=4 SV=2	0.84964	0.0226649
B0R873	DUF389 family protein OS=Halobacterium salinarum (strain ATCC 29341 / DSM 671 / R1) GN=OE_4634F PE=4 SV=1	0.844529	0.0722197
B0R3C2	Major facilitator superfamily transport protein OS=Halobacterium salinarum (strain ATCC 29341 / DSM 671 / R1) GN=OE_1640F PE=4 SV=1	0.155547	0.0311403
B0R7Y5	NMD3 family protein OS=Halobacterium salinarum (strain ATCC 29341 / DSM 671 / R1) GN=OE_4467F PE=4 SV=1	1.7529	1.17003e-05
B0R768	UPF0098 family protein OS=Halobacterium salinarum (strain ATCC 29341 / DSM 671 / R1) GN=OE_4008R PE=4 SV=1	-0.64724	0.252741
B0R2Y5	Peptidyl-tRNA hydrolase OS=Halobacterium salinarum (strain ATCC 29341 / DSM 671 / R1) GN=pth PE=3 SV=1	-0.760656	0.172414
B0R9W2	HypE family protein OS=Halobacterium salinarum (strain ATCC 29341 / DSM 671 / R1) GN=hypE1 PE=4 SV=1	0.0114575	0.937697
B0R5N2	Small CPxCG-related zinc finger protein OS=Halobacterium salinarum (strain ATCC 29341 / DSM 671 / R1) GN=OE_3095R PE=4 SV=2	-1.36424	0.000234164
B0R4F8	Uncharacterized protein OS=Halobacterium salinarum (strain ATCC 29341 / DSM 671 / R1) GN=OE_2338R PE=4 SV=1	0.205612	0.436542
B0R4A3	Uncharacterized protein OS=Halobacterium salinarum (strain ATCC 29341 / DSM 671 / R1) GN=OE_2247R PE=4 SV=1	0.76013	0.182334
B0R7M1	Uncharacterized protein OS=Halobacterium salinarum (strain ATCC 29341 / DSM 671 / R1) GN=OE_4272F PE=4 SV=1	-1.99463	0.000130093
B0R6G4	Alpha/beta hydrolase fold protein OS=Halobacterium salinarum (strain ATCC 29341 / DSM 671 / R1) GN=OE_3578R PE=4 SV=1	-0.3464	0.115535
B0R9D7	Homolog to endonuclease VapC OS=Halobacterium salinarum (strain ATCC 29341 / DSM 671 / R1) GN=OE_6047A1R PE=4 SV=1	-0.708884	0.0801441
B0R5L1	Putative dihydropyrimidine dehydrogenase OS=Halobacterium salinarum (strain ATCC 29341 / DSM 671 / R1) GN=dpd PE=4 SV=1	1.0561	0.00143456
B0R7A8	Ba3-type terminal oxidase subunit II OS=Halobacterium salinarum (strain ATCC 29341 / DSM 671 / R1) GN=cbaB PE=4 SV=1	0.464393	0.000226151
B0R522	TIGR04031 family protein OS=Halobacterium salinarum (strain ATCC 29341 / DSM 671 / R1) GN=OE_2698R PE=4 SV=1	0.857267	0.147916
B0R728	Threonine synthase OS=Halobacterium salinarum (strain ATCC 29341 / DSM 671 / R1) GN=thrC3 PE=4 SV=1	0.294653	0.215827
B0R8V1	Uncharacterized protein OS=Halobacterium salinarum (strain ATCC 29341 / DSM 671 / R1) GN=OE_7161R PE=4 SV=1	-0.352959	0.0113016
B0R3Q2	Uncharacterized protein OS=Halobacterium salinarum (strain ATCC 29341 / DSM 671 / R1) GN=OE_1882R PE=4 SV=1	0.0726894	0.311658
B0R2Q6	HdaI-type histone deacetylase OS=Halobacterium salinarum (strain ATCC 29341 / DSM 671 / R1) GN=hda1 PE=4 SV=1	0.594451	0.267498
B0R5W2	DUF3209 family protein OS=Halobacterium salinarum (strain ATCC 29341 / DSM 671 / R1) GN=OE_3224F PE=4 SV=1	-2.53982	1.93663e-05
B0R581	DUF357 family protein OS=Halobacterium salinarum (strain ATCC 29341 / DSM 671 / R1) GN=OE_2806F PE=4 SV=1	-0.441178	0.442627
B0R609	ABC-type transport system permease protein (Probable substrate cobalt) OS=Halobacterium salinarum (strain ATCC 29341 / DSM 671 / R1) GN=cbiQ PE=4 SV=1	-0.365281	0.18298
B0R9U2	NifU C-terminal domain protein OS=Halobacterium salinarum (strain ATCC 29341 / DSM 671 / R1) GN=OE_5162D1F PE=4 SV=2	0.146248	0.812933
B0R7K2	Phosphate transporter OS=Halobacterium salinarum (strain ATCC 29341 / DSM 671 / R1) GN=OE_4236F PE=3 SV=1	0.0958322	0.749893
B0R3N0	Mrp-type sodium/proton antiporter system subunit D1 OS=Halobacterium salinarum (strain ATCC 29341 / DSM 671 / R1) GN=mrpD1 PE=4 SV=1	0.227529	0.000349618
B0RA66	TrmB family transcription regulator OS=Halobacterium salinarum (strain ATCC 29341 / DSM 671 / R1) GN=OE_5408A1F PE=4 SV=1	0.084368	0.550955
B0R9D8	Homolog to antitoxin VapB OS=Halobacterium salinarum (strain ATCC 29341 / DSM 671 / R1) GN=OE_6049R PE=4 SV=1	-0.755594	3.23077e-07
B0R8P4	Rhodanese domain protein / beta-lactamase domain protein OS=Halobacterium salinarum (strain ATCC 29341 / DSM 671 / R1) GN=OE_6197F PE=4 SV=1	-1.51708	0.00252787
B0R828	ABC-type transport system permease protein (Probable substrate dipeptide/oligopeptide) OS=Halobacterium salinarum (strain ATCC 29341 / DSM 671 / R1) GN=dppB2 PE=3 SV=1	-1.60097	6.26972e-09
B0R802	DUF393 family protein OS=Halobacterium salinarum (strain ATCC 29341 / DSM 671 / R1) GN=OE_4499F PE=4 SV=1	1.14657	0.00986855
B0R773	TRAM domain protein OS=Halobacterium salinarum (strain ATCC 29341 / DSM 671 / R1) GN=OE_4018F PE=4 SV=1	-0.103891	0.289101
B0R5T2	DUF4010 family protein OS=Halobacterium salinarum (strain ATCC 29341 / DSM 671 / R1) GN=OE_3169R PE=4 SV=1	-0.404809	0.461933
B0R5N5	Bacterioopsin-linked protein Blp OS=Halobacterium salinarum (strain ATCC 29341 / DSM 671 / R1) GN=blp PE=4 SV=1	-0.642784	0.273818
B0R585	UPF0212 protein OE_2813R OS=Halobacterium salinarum (strain ATCC 29341 / DSM 671 / R1) GN=OE_2813R PE=3 SV=1	-1.28528	1.79903e-06
B0R352	Uncharacterized protein OS=Halobacterium salinarum (strain ATCC 29341 / DSM 671 / R1) GN=OE_1501F PE=4 SV=1	0.143279	0.627806
B0R2X4	GMP synthase [glutamine-hydrolyzing] subunit A OS=Halobacterium salinarum (strain ATCC 29341 / DSM 671 / R1) GN=guaAa1 PE=3 SV=1	0.0344482	0.810635
B0R756	V-type ATP synthase subunit F OS=Halobacterium salinarum (strain ATCC 29341 / DSM 671 / R1) GN=atpF PE=3 SV=1	-0.043885	0.897886
B0R633	Sensory rhodopsin-1 OS=Halobacterium salinarum (strain ATCC 29341 / DSM 671 / R1) GN=sopI PE=1 SV=1	-1.00108	0.118116
B0R5M0	Dodecin OS=Halobacterium salinarum (strain ATCC 29341 / DSM 671 / R1) GN=OE_3073R PE=1 SV=1	1.43925	0.0179152
B0R8N2	Small CPxCG-related zinc finger protein OS=Halobacterium salinarum (strain ATCC 29341 / DSM 671 / R1) GN=OE_6183A1R PE=4 SV=1	-0.75178	0.136849
B0R821	UspA domain protein OS=Halobacterium salinarum (strain ATCC 29341 / DSM 671 / R1) GN=OE_4541F PE=4 SV=1	-0.496129	0.00173269
B0R7U9	Thioesterase domain protein OS=Halobacterium salinarum (strain ATCC 29341 / DSM 671 / R1) GN=OE_4410F PE=4 SV=1	-0.791974	0.0755208
B0R6Z9	DUF1486 family protein OS=Halobacterium salinarum (strain ATCC 29341 / DSM 671 / R1) GN=OE_3894R PE=4 SV=1	-1.08666	0.000129113
B0R6E8	Uncharacterized protein OS=Halobacterium salinarum (strain ATCC 29341 / DSM 671 / R1) GN=OE_3549F PE=4 SV=1	1.02126	6.47898e-09
B0R5A2	DUF1918 family protein OS=Halobacterium salinarum (strain ATCC 29341 / DSM 671 / R1) GN=OE_2847R PE=4 SV=1	0.839867	0.00010136
B0R579	Uncharacterized protein OS=Halobacterium salinarum (strain ATCC 29341 / DSM 671 / R1) GN=OE_2803R PE=4 SV=1	-0.736478	0.000333484
B0R4F6	Receiver box response regulator OS=Halobacterium salinarum (strain ATCC 29341 / DSM 671 / R1) GN=OE_2334R PE=4 SV=1	0.363273	0.00147241
B0R417	Receiver box response regulator OS=Halobacterium salinarum (strain ATCC 29341 / DSM 671 / R1) GN=OE_2086F PE=4 SV=1	-0.143034	0.815715
B0R3Z1	HMA domain protein OS=Halobacterium salinarum (strain ATCC 29341 / DSM 671 / R1) GN=OE_2044F PE=4 SV=1	0.14738	0.810635
B0R3X3	DUF35 family protein OS=Halobacterium salinarum (strain ATCC 29341 / DSM 671 / R1) GN=OE_2010R PE=4 SV=1	-0.170196	0.136009
B0R3U1	NADH dehydrogenase-like complex subunit A OS=Halobacterium salinarum (strain ATCC 29341 / DSM 671 / R1) GN=nuoA PE=4 SV=1	0.592717	0.0182108
B0R375	DUF1486 family protein OS=Halobacterium salinarum (strain ATCC 29341 / DSM 671 / R1) GN=OE_1549F PE=4 SV=1	-0.0819961	0.889
B0R5Q3	Cro/C1 family transcription regulator OS=Halobacterium salinarum (strain ATCC 29341 / DSM 671 / R1) GN=OE_3125R PE=4 SV=1	0.648868	0.00020355
B0R5B9	DNA N-glycosylase OS=Halobacterium salinarum (strain ATCC 29341 / DSM 671 / R1) GN=OE_2870R PE=4 SV=1	0.378297	0.016332
B0R3B8	Cytochrome P450 OS=Halobacterium salinarum (strain ATCC 29341 / DSM 671 / R1) GN=cyc PE=3 SV=1	-0.616744	0.0079706
B0R7G3	Ribosomal RNA large subunit methyltransferase E OS=Halobacterium salinarum (strain ATCC 29341 / DSM 671 / R1) GN=rlmE PE=3 SV=1	0.571798	0.123088
B0R5T3	SNF family transport protein OS=Halobacterium salinarum (strain ATCC 29341 / DSM 671 / R1) GN=OE_3171F PE=4 SV=1	0.137166	0.118577
B0R7C2	DEAD/DEAH box helicase OS=Halobacterium salinarum (strain ATCC 29341 / DSM 671 / R1) GN=brr2 PE=4 SV=1	0.746063	0.196411
B0R818	Homolog to photosystem I biogenesis protein BtpA OS=Halobacterium salinarum (strain ATCC 29341 / DSM 671 / R1) GN=OE_4537R PE=4 SV=1	-0.0749715	0.873251
I4IY46	Uncharacterized protein OS=Halobacterium salinarum (strain ATCC 29341 / DSM 671 / R1) GN=OE_6074A1F PE=4 SV=1	-0.866169	1.12905e-05
B0R4J0	Flagellin OS=Halobacterium salinarum (strain ATCC 29341 / DSM 671 / R1) GN=flgB2 PE=3 SV=1	-0.94062	1.23917e-05
B0R6E1	Uncharacterized protein OS=Halobacterium salinarum (strain ATCC 29341 / DSM 671 / R1) GN=OE_3537R PE=4 SV=1	-0.280608	0.467654
B0R4R4	Uncharacterized protein OS=Halobacterium salinarum (strain ATCC 29341 / DSM 671 / R1) GN=OE_2522F PE=4 SV=1	-0.27388	0.231006
B0R6Q3	Uncharacterized protein OS=Halobacterium salinarum (strain ATCC 29341 / DSM 671 / R1) GN=OE_3728R PE=4 SV=1	-1.11652	0.0266904
B0R809	Nonhistone chromosomal protein OS=Halobacterium salinarum (strain ATCC 29341 / DSM 671 / R1) GN=OE_4509F PE=4 SV=1	-2.00623	0.0013047
B0R2J6	AlkP-core domain protein OS=Halobacterium salinarum (strain ATCC 29341 / DSM 671 / R1) GN=OE_1110F PE=4 SV=1	0.379191	0.000429701
B0R769	Bifunctional short chain isoprenyl diphosphate synthase OS=Halobacterium salinarum (strain ATCC 29341 / DSM 671 / R1) GN=idsA2 PE=3 SV=1	0.869269	0.0192069
B0R750	Small CPxCG-related zinc finger protein OS=Halobacterium salinarum (strain ATCC 29341 / DSM 671 / R1) GN=OE_3977R PE=4 SV=1	1.64881	5.41811e-05
B0R816	Uncharacterized protein OS=Halobacterium salinarum (strain ATCC 29341 / DSM 671 / R1) GN=OE_4533F PE=4 SV=1	0.720634	0.05194
B0R8F7	UTP--glucose-1-phosphate uridylyltransferase AglF OS=Halobacterium salinarum (strain ATCC 29341 / DSM 671 / R1) GN=aglF1 PE=4 SV=1	0.453882	0.000102256
B0R7M9	DNA polymerase II large subunit OS=Halobacterium salinarum (strain ATCC 29341 / DSM 671 / R1) GN=polD2 PE=3 SV=1	0.40481	0.0788974
B0R481	Probable S-adenosylmethionine-dependent methyltransferase OS=Halobacterium salinarum (strain ATCC 29341 / DSM 671 / R1) GN=OE_2210R PE=4 SV=1	0.393975	0.00282093
B0R7J2	Uncharacterized protein OS=Halobacterium salinarum (strain ATCC 29341 / DSM 671 / R1) GN=OE_4221R PE=4 SV=1	-0.453026	6.73066e-07
B0R5K7	PadR family transcription regulator OS=Halobacterium salinarum (strain ATCC 29341 / DSM 671 / R1) GN=OE_3050F PE=4 SV=1	0.584381	0.186882
B0R7Y0	Tetratricopeptide repeat protein OS=Halobacterium salinarum (strain ATCC 29341 / DSM 671 / R1) GN=OE_4461F PE=4 SV=1	0.431405	0.0996706
B0R7N2	Uncharacterized protein OS=Halobacterium salinarum (strain ATCC 29341 / DSM 671 / R1) GN=OE_4296F PE=4 SV=1	-0.293203	0.0101073
B0R8W3	Uncharacterized protein OS=Halobacterium salinarum (strain ATCC 29341 / DSM 671 / R1) GN=OE_7177F PE=4 SV=1	2.59243	3.39545e-06
B0R2K5	Uncharacterized protein OS=Halobacterium salinarum (strain ATCC 29341 / DSM 671 / R1) GN=OE_1121F PE=4 SV=1	-1.10807	0.0468275
B0R356	Uncharacterized protein OS=Halobacterium salinarum (strain ATCC 29341 / DSM 671 / R1) GN=OE_1510F PE=4 SV=1	0.589154	0.0103248
B0R670	30S ribosomal protein S14 type Z OS=Halobacterium salinarum (strain ATCC 29341 / DSM 671 / R1) GN=rps14 PE=3 SV=1	0.508573	0.0263679
B0R432	Phosphate transporter OS=Halobacterium salinarum (strain ATCC 29341 / DSM 671 / R1) GN=OE_2113R PE=3 SV=1	0.228667	0.183761
B0R7Z1	Phosphate transport system permease protein PstA OS=Halobacterium salinarum (strain ATCC 29341 / DSM 671 / R1) GN=pstA1 PE=3 SV=1	-3.50124	1.09196e-11
B0R594	Ribonuclease P protein component 2 OS=Halobacterium salinarum (strain ATCC 29341 / DSM 671 / R1) GN=rnp2 PE=3 SV=1	0.860096	0.329052
B0R6D7	Homoserine kinase OS=Halobacterium salinarum (strain ATCC 29341 / DSM 671 / R1) GN=thrB PE=3 SV=1	0.059502	0.897945
B0R733	Glutaredoxin OS=Halobacterium salinarum (strain ATCC 29341 / DSM 671 / R1) GN=grx1 PE=4 SV=1	-1.17706	0.0025857
B0R4T4	Glycerol-3-phosphate dehydrogenase OS=Halobacterium salinarum (strain ATCC 29341 / DSM 671 / R1) GN=glpA2 PE=3 SV=2	-0.804072	0.0269437
B0R4N2	Uncharacterized protein OS=Halobacterium salinarum (strain ATCC 29341 / DSM 671 / R1) GN=OE_2465R PE=4 SV=2	0.460912	6.53317e-06
B0R700	Probable ribosome biogenesis protein OE_3895F OS=Halobacterium salinarum (strain ATCC 29341 / DSM 671 / R1) GN=OE_3895F PE=3 SV=1	0.759858	0.000368303
B0R578	2,5-diamino-6-(Ribosylamino)-4(3H)-pyrimidinone 5'-phosphate reductase OS=Halobacterium salinarum (strain ATCC 29341 / DSM 671 / R1) GN=arfC PE=4 SV=1	0.786928	0.135297
B0R6E6	Uncharacterized protein OS=Halobacterium salinarum (strain ATCC 29341 / DSM 671 / R1) GN=OE_3545F PE=4 SV=1	-4.85368	6.29597e-09
B0R5T8	Uncharacterized protein OS=Halobacterium salinarum (strain ATCC 29341 / DSM 671 / R1) GN=OE_3178F PE=4 SV=1	-2.02791	0.160917
B0R515	Fibrillarin-like rRNA/tRNA 2'-O-methyltransferase OS=Halobacterium salinarum (strain ATCC 29341 / DSM 671 / R1) GN=flpA PE=3 SV=1	0.564849	0.000165697
B0R6W2	PadR family transcription regulator OS=Halobacterium salinarum (strain ATCC 29341 / DSM 671 / R1) GN=OE_3829R PE=4 SV=1	0.397877	0.498361
		log2(FC) <-1	p-value <0,05
		log2(FC) >1

## Sheet: Planktonic_Control vs. Nickel
Accession Nr.	Protein name	log2(FC)	p-value adjusted		Accession Nr.	log2(FC)	p-value adj.	Protein name	Gene	Gene names (primary )	ArCOG Annotation	Category	Function description
B0R7N9	ABC-type transport system periplasmic substrate-binding protein (Probable substrate dipeptide/oligopeptide) OS=Halobacterium salinarum (strain ATCC 29341 / DSM 671 / R1) GN=dppA1 PE=4 SV=1	-0.90543	8.64442e-06		B0R4Y4	3.26204	1.4098e-07	50S ribosomal protein L13	OE2633F	rpl13	Ribosomal protein L13	1, INFORMATION STORAGE AND PROCESSING	1, J, Translation; ribosomal structure and biogenesis
B0R8E4	Cell surface glycoprotein OS=Halobacterium salinarum (strain ATCC 29341 / DSM 671 / R1) GN=csg PE=1 SV=1	-0.21222	0.00231634		B0R8W3	2.65082	1.37568e-06	Uncharacterized protein	OE7177F		Uncharacterized conserved protein	4, POORLY CHARACTERIZED	4, S, Function unknown
B0R638	AAA-type ATPase (CDC48 subfamily) OS=Halobacterium salinarum (strain ATCC 29341 / DSM 671 / R1) GN=cdc48a PE=4 SV=1	-0.586752	1.90233e-13		B0R2Z0	2.64684	1.68668e-11	Halocyanin HcpG	OE1391R	hcpG	Plastocyanin	3, METABOLISM	3, C, Energy production and conversion
B0R8C3	Elongation factor 1-alpha OS=Halobacterium salinarum (strain ATCC 29341 / DSM 671 / R1) GN=tuf PE=3 SV=1	0.353174	1.10104e-05		B0R400	2.4123	2.36177e-17	Phosphomethylpyrimidine synthase (EC 4.1.99.17) (Hydroxymethylpyrimidine phosphate synthase) (HMP-P synthase) (HMP-phosphate synthase) (HMPP synthase) (Thiamine biosynthesis protein ThiC)	OE2057F	thiC	Thiamine biosynthesis protein ThiC	3, METABOLISM	3, H, Coenzyme transport and metabolism
B0R8C8	Elongation factor 2 OS=Halobacterium salinarum (strain ATCC 29341 / DSM 671 / R1) GN=fusA PE=3 SV=1	0.396946	1.83544e-13		B0R6Z6	2.32381	0.0183777	Acyl-CoA synthetase (EC 6.2.1.-)	OE3891R	acs5	Long-chain acyl-CoA synthetase (AMP-forming)	3, METABOLISM	3, I, Lipid transport and metabolism
B0R860	Aconitate hydratase OS=Halobacterium salinarum (strain ATCC 29341 / DSM 671 / R1) GN=citB PE=4 SV=1	0.166407	0.0103106		B0R750	2.16757	1.90769e-11	Uncharacterized protein	OE3977R		Uncharacterized conserved protein	4, POORLY CHARACTERIZED	4, S, Function unknown
B0R8D4	DNA-directed RNA polymerase subunit A' OS=Halobacterium salinarum (strain ATCC 29341 / DSM 671 / R1) GN=rpoA1 PE=1 SV=1	0.597976	1.02841e-09		B0R5J7	2.0942	0.000146337	Uncharacterized protein	OE3028R		Uncharacterized conserved protein	4, POORLY CHARACTERIZED	4, S, Function unknown
B0R351	Phosphoenolpyruvate synthase OS=Halobacterium salinarum (strain ATCC 29341 / DSM 671 / R1) GN=ppsA PE=4 SV=1	0.487721	2.57329e-06		B0R3Z1	2.05171	1.31071e-06	HMA domain protein	OE2044F		Copper-ion-binding protein	3, METABOLISM	3, P, Inorganic ion transport and metabolism
B0R4M4	Acyl-CoA synthetase OS=Halobacterium salinarum (strain ATCC 29341 / DSM 671 / R1) GN=acs2 PE=4 SV=1	-1.76734	2.75022e-20		B0R369	2.02505	0.00180308	Uncharacterized protein	OE1539F		Uncharacterized conserved protein	4, POORLY CHARACTERIZED	4, S, Function unknown
B0R5W5	ATP-dependent cobaltochelatase subunit CobN OS=Halobacterium salinarum (strain ATCC 29341 / DSM 671 / R1) GN=cobN PE=4 SV=1	-0.185551	0.000707122		B0R587	1.93151	9.01484e-08	Uncharacterized protein	OE2816F		Uncharacterized conserved protein	4, POORLY CHARACTERIZED	4, S, Function unknown
B0R9X5	Arginine deiminase OS=Halobacterium salinarum (strain ATCC 29341 / DSM 671 / R1) GN=arcA PE=1 SV=1	-0.443329	8.67499e-12		B0R6Y0	1.9052	6.37081e-06	Probable bifunctional tRNA threonylcarbamoyladenosine biosynthesis protein	OE3866R	kae1	Subunit of KEOPS complex, contains a domain with ASKHA fold and RIO-type kinase (AP-endonuclease activity)	1, INFORMATION STORAGE AND PROCESSING	1, L, Replication; recombination and repair
B0R7D2	Thermosome subunit 1 OS=Halobacterium salinarum (strain ATCC 29341 / DSM 671 / R1) GN=ths1 PE=3 SV=1	-0.481559	1.3666e-11		B0R434	1.83472	6.27584e-14	tRNA (cytidine(56)-2'-O)-methyltransferase (EC 2.1.1.206) (tRNA ribose 2'-O-methyltransferase aTrm56)	OE2117F		SpoU rRNA Methylase family enzyme	4, POORLY CHARACTERIZED	4, R, General function prediction only
B0R617	Ribonucleoside-diphosphate reductase, adenosylcobalamin-dependent OS=Halobacterium salinarum (strain ATCC 29341 / DSM 671 / R1) GN=nrdJ PE=4 SV=1	-1.08155	9.11272e-07		B0R2M0	1.82274	0.000282655	Uncharacterized protein	OE1150R		Uncharacterized archaeal Zn-finger protein	4, POORLY CHARACTERIZED	4, R, General function prediction only
B0R8A9	UvrABC system protein A OS=Halobacterium salinarum (strain ATCC 29341 / DSM 671 / R1) GN=uvrA PE=4 SV=1	0.452923	5.98207e-10		B0R5U1	1.76129	5.68248e-10	UspA domain protein	OE3187R		Nucleotide-binding protein, UspA family	2, CELLULAR PROCESSES AND SIGNALING	2, T, Signal transduction mechanisms
B0R6E4	Glutamine-rich alkaline protein OS=Halobacterium salinarum (strain ATCC 29341 / DSM 671 / R1) GN=OE_3542R PE=4 SV=1	-5.34975	1.86313e-09		B0R7R5	1.72183	6.43397e-12	Ribonucleoside-diphosphate reductase alpha subunit (EC 1.17.4.1)	OE4346R	nrdA1	Ribonucleotide reductase, alpha subunit	3, METABOLISM	3, F, Nucleotide transport and metabolism
B0R9V8	Catalase-peroxidase OS=Halobacterium salinarum (strain ATCC 29341 / DSM 671 / R1) GN=katG PE=3 SV=1	-0.833877	4.61007e-18		B0R7Y5	1.62889	1.10104e-05	NMD3 family protein	OE4467F		NMD protein affecting ribosome stability and mRNA decay	1, INFORMATION STORAGE AND PROCESSING	1, J, Translation; ribosomal structure and biogenesis
B0R5P3	AAA-type ATPase (CDC48 subfamily) OS=Halobacterium salinarum (strain ATCC 29341 / DSM 671 / R1) GN=cdc48b PE=4 SV=1	-0.528092	2.71478e-07		B0R6J5	1.60839	1.06117e-07	ABC-type transport system ATP-binding protein (Probable substrate spermidine/putrescine)	OE3631F	potA	ABC-type spermidine/putrescine transport system, ATPase component	3, METABOLISM	3, E, Amino acid transport and metabolism
B0R6G6	Threonine--tRNA ligase OS=Halobacterium salinarum (strain ATCC 29341 / DSM 671 / R1) GN=thrS PE=3 SV=1	0.420693	4.55489e-13		B0R671	1.59684	1.29156e-13	30S ribosomal protein S8	OE3410F	rps8	Ribosomal protein S8	1, INFORMATION STORAGE AND PROCESSING	1, J, Translation; ribosomal structure and biogenesis
B0R6F0	Carbamoyl-phosphate synthase large chain OS=Halobacterium salinarum (strain ATCC 29341 / DSM 671 / R1) GN=carB PE=3 SV=1	-0.0542826	0.00958664		B0R5S5	1.5433	1.09483e-08	Thymidine kinase (EC 2.7.1.21)	OE3159R	tdk	Thymidine kinase	3, METABOLISM	3, F, Nucleotide transport and metabolism
B0R814	Aldehyde dehydrogenase OS=Halobacterium salinarum (strain ATCC 29341 / DSM 671 / R1) GN=aldH1 PE=3 SV=1	-0.473652	4.77862e-13		B0R5M0	1.54056	0.0342717	Dodecin	OE3073R		Uncharacterized conserved protein	4, POORLY CHARACTERIZED	4, S, Function unknown
B0R895	Carboxypeptidase 1 OS=Halobacterium salinarum (strain ATCC 29341 / DSM 671 / R1) GN=cxp PE=3 SV=1	-0.929686	1.38437e-09		B0R787	1.53096	1.74923e-09	Archaea-specific helicase AshA (EC 3.6.4.-)	OE4041F	ashA	Superfamily II helicase, archaea-specific	4, POORLY CHARACTERIZED	4, R, General function prediction only
B0R5T1	Pyridoxal phosphate-dependent aminotransferase OS=Halobacterium salinarum (strain ATCC 29341 / DSM 671 / R1) GN=OE_3168R PE=3 SV=1	0.205517	2.76542e-08		B0R6H6	1.50543	1.75987e-05	Glycerophosphodiester phosphodiesterase (EC 3.1.4.46)	OE3594R	ugpQ	Glycerophosphoryl diester phosphodiesterase	3, METABOLISM	3, C, Energy production and conversion
B0R718	Thermosome subunit 2 OS=Halobacterium salinarum (strain ATCC 29341 / DSM 671 / R1) GN=ths2 PE=3 SV=1	-0.744367	9.06961e-09		B0R804	1.4974	1.10769e-05	Glutamine amidotransferase (Homolog to GMP synthase subunit A)	OE4502R	guaA	GMP synthase - Glutamine amidotransferase domain	3, METABOLISM	3, F, Nucleotide transport and metabolism
B0R603	Malate dehydrogenase (Oxaloacetate-decarboxylating) OS=Halobacterium salinarum (strain ATCC 29341 / DSM 671 / R1) GN=maeB PE=4 SV=1	0.189538	1.00617e-05		B0R5R1	1.47398	0.00471762	50S ribosomal protein L37e	OE3141R	rpl37e	Ribosomal protein L37E	1, INFORMATION STORAGE AND PROCESSING	1, J, Translation; ribosomal structure and biogenesis
B0R9X3	Ornithine carbamoyltransferase OS=Halobacterium salinarum (strain ATCC 29341 / DSM 671 / R1) GN=arcB PE=3 SV=1	-0.841429	8.89908e-11		B0R307	1.4695	5.01272e-09	Probable glycosyltransferase, type 2 (EC 2.4.-.-)	OE1422F	gtl5	Glycosyltransferase	2, CELLULAR PROCESSES AND SIGNALING	2, M, Cell wall/membrane/envelope biogenesis
B0R657	50S ribosomal protein L4 OS=Halobacterium salinarum (strain ATCC 29341 / DSM 671 / R1) GN=rpl4 PE=3 SV=1	0.580926	1.16484e-09		B0R889	1.45964	4.84961e-08	Archaemetzincin (EC 3.4.-.-)	OE4663F	amzA	Predicted Zn-dependent protease	4, POORLY CHARACTERIZED	4, R, General function prediction only
B0R4D5	DNA gyrase subunit A OS=Halobacterium salinarum (strain ATCC 29341 / DSM 671 / R1) GN=gyrA PE=3 SV=1	0.474279	8.34571e-08		B0R5K1	1.44928	1.81011e-07	Uncharacterized protein	OE3040R		Uncharacterized conserved protein	4, POORLY CHARACTERIZED	4, S, Function unknown
B0R4M9	Inosine-5'-monophosphate dehydrogenase OS=Halobacterium salinarum (strain ATCC 29341 / DSM 671 / R1) GN=guaB PE=3 SV=1	-0.115682	2.9239e-06		B0R842	1.43944	2.52168e-07	ABC-type transport system periplasmic substrate-binding protein (Probable substrate iron/cobalamin)	OE4576F		ABC-type Fe3+-hydroxamate transport system, periplasmic component	3, METABOLISM	3, P, Inorganic ion transport and metabolism
B0R3U3	NADH dehydrogenase-like complex subunit CD OS=Halobacterium salinarum (strain ATCC 29341 / DSM 671 / R1) GN=nuoCD PE=4 SV=1	0.633671	5.94217e-15		B0R578	1.43813	0.000738296	2,5-diamino-6-(Ribosylamino)-4(3H)-pyrimidinone 5'-phosphate reductase (EC 1.1.1.302)	OE2802F	ribG	Pyrimidine reductase, riboflavin biosynthesis	3, METABOLISM	3, H, Coenzyme transport and metabolism
B0R716	Glutamine synthetase OS=Halobacterium salinarum (strain ATCC 29341 / DSM 671 / R1) GN=glnA PE=3 SV=1	0.0708412	0.0392178		B0R766	1.43677	1.86493e-10	Electron transfer flavoprotein beta subunit	OE4005F	etfB	Electron transfer flavoprotein, beta subunit	3, METABOLISM	3, C, Energy production and conversion
B0R3H4	Chaperone protein DnaK OS=Halobacterium salinarum (strain ATCC 29341 / DSM 671 / R1) GN=dnaK PE=3 SV=1	0.0424279	0.000974387		B0R3C8	1.43161	8.60686e-15	Uncharacterized protein	OE1652R		Uncharacterized conserved protein	4, POORLY CHARACTERIZED	4, S, Function unknown
B0R3A9	Peptidase S9 family protein OS=Halobacterium salinarum (strain ATCC 29341 / DSM 671 / R1) GN=OE_1613R PE=4 SV=1	-0.50363	9.34927e-10		B0R2T6	1.42995	2.4486e-05	Endonuclease NucS (EC 3.1.-.-)	OE1285F	nucS	Predicted nuclease of the RecB family	1, INFORMATION STORAGE AND PROCESSING	1, L, Replication; recombination and repair
B0R7U8	D-3-phosphoglycerate dehydrogenase OS=Halobacterium salinarum (strain ATCC 29341 / DSM 671 / R1) GN=serA1 PE=3 SV=1	-0.303243	7.27602e-10		B0R6T6	1.42057	5.44417e-05	Endonuclease NucS (EC 3.1.-.-)	OE3783F	nucS	Predicted nuclease of the RecB family	1, INFORMATION STORAGE AND PROCESSING	1, L, Replication; recombination and repair
B0R4E6	Phosphohexomutase (Phosphoglucomutase / phosphomannomutase) OS=Halobacterium salinarum (strain ATCC 29341 / DSM 671 / R1) GN=pmm3 PE=3 SV=1	0.138299	0.0497592		B0R533	1.37205	0.00209364	FAD-dependent oxidoreductase (Homolog to geranylgeranyl reductase)	OE2720R		Dehydrogenase (flavoprotein)	3, METABOLISM	3, C, Energy production and conversion
B0R5F0	Glutamyl-tRNA(Gln) amidotransferase subunit E OS=Halobacterium salinarum (strain ATCC 29341 / DSM 671 / R1) GN=gatE PE=3 SV=1	0.132816	0.000192677		B0R6X9	1.36589	0.000591685	Uncharacterized protein	OE3864R		Uncharacterized conserved protein	4, POORLY CHARACTERIZED	4, S, Function unknown
B0R7I0	Alanine--tRNA ligase OS=Halobacterium salinarum (strain ATCC 29341 / DSM 671 / R1) GN=alaS PE=3 SV=1	0.208443	3.50997e-06		B0R6X8	1.36053	1.51449e-07	Non-canonical purine NTP pyrophosphatase (EC 3.6.1.19)	OE3863R	ham1	Xanthosine triphosphate pyrophosphatase	3, METABOLISM	3, F, Nucleotide transport and metabolism
B0R885	Phosphomethylpyrimidine kinase / phosphomethylpyrimidine phosphate kinase / thiamine-phosphate synthase OS=Halobacterium salinarum (strain ATCC 29341 / DSM 671 / R1) GN=thiDN PE=4 SV=1	0.489377	1.86216e-11		B0R5Q3	1.35395	2.3244e-07	HTH domain protein	OE3125R		Predicted transcription factor, homolog of eukaryotic MBF1	1, INFORMATION STORAGE AND PROCESSING	1, K, Transcription
B0R348	Methionine--tRNA ligase OS=Halobacterium salinarum (strain ATCC 29341 / DSM 671 / R1) GN=metS PE=3 SV=1	0.180607	0.00148964		B0R9U2	1.33349	0.0222463	NifU C-terminal domain protein	OE5162D1F		Thioredoxin-like protein	2, CELLULAR PROCESSES AND SIGNALING	2, O, Posttranslational modification; protein turnover; chaperones
B0R447	Aldehyde dehydrogenase OS=Halobacterium salinarum (strain ATCC 29341 / DSM 671 / R1) GN=aldH2 PE=4 SV=1	-0.0824838	0.00651285		B0R660	1.33254	1.66209e-13	30S ribosomal protein S19	OE3393F	rps19	Ribosomal protein S19	1, INFORMATION STORAGE AND PROCESSING	1, J, Translation; ribosomal structure and biogenesis
B0R4D3	Type 2 DNA topoisomerase 6 subunit B OS=Halobacterium salinarum (strain ATCC 29341 / DSM 671 / R1) GN=top6B PE=3 SV=1	0.0185897	0.391047		B0R4E1	1.32675	7.46376e-08	Cytidine deaminase (EC 3.5.4.5)	OE2313R	cdd	Cytidine deaminase	3, METABOLISM	3, F, Nucleotide transport and metabolism
B0R7A5	Isoleucine--tRNA ligase OS=Halobacterium salinarum (strain ATCC 29341 / DSM 671 / R1) GN=ileS PE=3 SV=1	0.17393	0.0144911		B0R655	1.31136	2.93417e-05	Uncharacterized protein	OE3386F		Uncharacterized conserved protein	4, POORLY CHARACTERIZED	4, S, Function unknown
B0R7C7	Dihydrolipoamide S-acyltransferase OS=Halobacterium salinarum (strain ATCC 29341 / DSM 671 / R1) GN=dsa PE=4 SV=1	0.07001	0.290114		B0R8C2	1.30965	8.26031e-10	30S ribosomal protein S10	OE4720R	rps10	Ribosomal protein S10	1, INFORMATION STORAGE AND PROCESSING	1, J, Translation; ribosomal structure and biogenesis
B0R4U8	Adenylosuccinate synthetase OS=Halobacterium salinarum (strain ATCC 29341 / DSM 671 / R1) GN=purA PE=3 SV=1	0.276548	3.72516e-07		B0R3C2	1.29936	6.07232e-09	Major facilitator superfamily transporter	OE1640F		permease of the major facilitator superfamily	3, METABOLISM	3, G, Carbohydrate transport and metabolism
B0R3X6	Acyl-CoA dehydrogenase OS=Halobacterium salinarum (strain ATCC 29341 / DSM 671 / R1) GN=acd4 PE=3 SV=1	-0.0990297	0.00103749		B0R881	1.29104	4.13161e-07	Thioredoxin	OE4648F	trxA2	Thiol-disulfide isomerase or thioredoxin	2, CELLULAR PROCESSES AND SIGNALING	2, O, Posttranslational modification; protein turnover; chaperones
B0R7D0	Leucine--tRNA ligase OS=Halobacterium salinarum (strain ATCC 29341 / DSM 671 / R1) GN=leuS PE=3 SV=1	0.387358	1.60806e-10		B0R8N0	1.27875	2.18913e-08	PadR family transcription regulator	OE6177F	padR3a	Predicted transcriptional regulator, PadR family	1, INFORMATION STORAGE AND PROCESSING	1, K, Transcription
B0R5B5	Succinate dehydrogenase subunit A OS=Halobacterium salinarum (strain ATCC 29341 / DSM 671 / R1) GN=sdhA PE=4 SV=1	-0.0664926	0.0762183		B0R4B6	1.27784	0.00125297	PHP domain protein	OE2276F		Metal-dependent phosphoesterase (PHP family)	4, POORLY CHARACTERIZED	4, R, General function prediction only
B0R7F2	Adenosylhomocysteinase OS=Halobacterium salinarum (strain ATCC 29341 / DSM 671 / R1) GN=ahcY PE=3 SV=1	-0.156541	0.00223983		B0R700	1.27312	4.63844e-08	Probable ribosome biogenesis protein OE3895F	OE3895F		Uncharacterized conserved protein	4, POORLY CHARACTERIZED	4, S, Function unknown
B0R6U9	Oligoendopeptidase PepF OS=Halobacterium salinarum (strain ATCC 29341 / DSM 671 / R1) GN=pepF PE=4 SV=1	-0.303709	5.80268e-08		B0R7X8	1.26731	1.18088e-11	50S ribosomal protein L31e	OE4459R	rpl31e	Ribosomal protein L31E	1, INFORMATION STORAGE AND PROCESSING	1, J, Translation; ribosomal structure and biogenesis
B0R755	V-type ATP synthase alpha chain OS=Halobacterium salinarum (strain ATCC 29341 / DSM 671 / R1) GN=atpA PE=3 SV=1	0.0491184	0.0423986		B0R7W8	1.24315	2.40813e-07	UPF0200 protein OE4442F	OE4442F		Dephospho-CoA kinase	3, METABOLISM	3, H, Coenzyme transport and metabolism
B0R9X1	Arginine--tRNA ligase OS=Halobacterium salinarum (strain ATCC 29341 / DSM 671 / R1) GN=argS PE=3 SV=1	0.191525	3.23829e-09		B0R323	1.22534	0.00083939	Probable S-adenosylmethionine-dependent methyltransferase (EC 2.1.1.-)	OE1451F		SAM-dependent methyltransferase	3, METABOLISM	3, Q, Secondary metabolites biosynthesis; transport and catabolism
B0R6W3	Heme-binding protein HemQ OS=Halobacterium salinarum (strain ATCC 29341 / DSM 671 / R1) GN=hemQ PE=4 SV=1	-0.00459819	0.834028		B0R6V5	1.21923	5.19083e-09	30S ribosomal protein S19e	OE3817R	rps19e	Ribosomal protein S19E (S16A)	1, INFORMATION STORAGE AND PROCESSING	1, J, Translation; ribosomal structure and biogenesis
B0R3B2	Phosphoribosylglycinamide formyltransferase / phosphoribosylaminoimidazolecarboxamide formyltransferase OS=Halobacterium salinarum (strain ATCC 29341 / DSM 671 / R1) GN=purNH PE=4 SV=1	-0.917836	9.78409e-17		B0R3R3	1.21805	4.80493e-06	Probable glycosyltransferase, type 1 (EC 2.4.-.-)	OE1906R	gth2	Glycosyltransferase	2, CELLULAR PROCESSES AND SIGNALING	2, M, Cell wall/membrane/envelope biogenesis
B0R656	50S ribosomal protein L3 OS=Halobacterium salinarum (strain ATCC 29341 / DSM 671 / R1) GN=rpl3 PE=3 SV=1	0.602336	5.02529e-09		B0R538	1.20364	3.37926e-10	Probable nucleoside deaminase (Cytosine/guanine deaminase) (EC 3.5.4.-)	OE2730R	hac	Cytosine deaminase or related metal-dependent hydrolase	3, METABOLISM	3, F, Nucleotide transport and metabolism
B0R3T5	Glutamate dehydrogenase OS=Halobacterium salinarum (strain ATCC 29341 / DSM 671 / R1) GN=gdhA1 PE=3 SV=1	-0.110549	0.00712421		B0R6U5	1.18961	0.000114453	Probable translation initiation factor IF-2	OE3800F	infB	Translation initiation factor 2 (IF-2; GTPase)	1, INFORMATION STORAGE AND PROCESSING	1, J, Translation; ribosomal structure and biogenesis
B0R898	Repair helicase UvrD OS=Halobacterium salinarum (strain ATCC 29341 / DSM 671 / R1) GN=uvrD PE=4 SV=1	0.51512	1.24952e-12		B0R7V3	1.18626	2.01307e-10	UPF0145 protein OE4416R	OE4416R		Uncharacterized conserved protein	4, POORLY CHARACTERIZED	4, S, Function unknown
B0R754	V-type ATP synthase beta chain OS=Halobacterium salinarum (strain ATCC 29341 / DSM 671 / R1) GN=atpB PE=3 SV=1	-0.184362	0.0277893		B0R2Z7	1.18006	2.66372e-09	PadR family transcription regulator	OE1405R	padR1	Predicted transcriptional regulator, PadR family	1, INFORMATION STORAGE AND PROCESSING	1, K, Transcription
B0R8D6	DNA-directed RNA polymerase subunit B'' OS=Halobacterium salinarum (strain ATCC 29341 / DSM 671 / R1) GN=rpoB2 PE=1 SV=1	0.684263	2.54124e-15		B0R446	1.17151	3.66372e-06	Uncharacterized protein	OE2132F		Carbon monoxide dehydrogenase subunit G, CoxG	3, METABOLISM	3, C, Energy production and conversion
B0R4X6	Pyruvate--ferredoxin oxidoreductase alpha subunit OS=Halobacterium salinarum (strain ATCC 29341 / DSM 671 / R1) GN=porA PE=4 SV=1	0.0311234	0.574115		B0R5L1	1.16231	0.00253002	Putative dihydropyrimidine dehydrogenase (EC 1.3.1.2)	OE3058F	dpd	tRNA-dihydrouridine synthase	1, INFORMATION STORAGE AND PROCESSING	1, J, Translation; ribosomal structure and biogenesis
B0R7M6	Receiver/sensor box histidine kinase OS=Halobacterium salinarum (strain ATCC 29341 / DSM 671 / R1) GN=OE_4283R PE=4 SV=1	-0.151625	0.111536		B0R2X4	1.16156	0.000108023	GMP synthase [glutamine-hydrolyzing] subunit A (EC 6.3.5.2) (Glutamine amidotransferase)	OE1363F	guaAa	GMP synthase - Glutamine amidotransferase domain	3, METABOLISM	3, F, Nucleotide transport and metabolism
B0R6Z8	Serine--tRNA ligase OS=Halobacterium salinarum (strain ATCC 29341 / DSM 671 / R1) GN=serS PE=3 SV=1	0.179496	8.42471e-09		B0R639	1.15836	0.000379337	30S ribosomal protein S8e	OE3357R	rps8e	Ribosomal protein S8E	1, INFORMATION STORAGE AND PROCESSING	1, J, Translation; ribosomal structure and biogenesis
B0R3A0	Zinc-dependent nuclease OS=Halobacterium salinarum (strain ATCC 29341 / DSM 671 / R1) GN=ncsA PE=4 SV=1	0.53069	1.15667e-10		B0R9X8	1.157	1.46261e-09	Uncharacterized protein	OE5211F		Uncharacterized conserved protein	4, POORLY CHARACTERIZED	4, S, Function unknown
B0R3B3	Adenylosuccinate lyase OS=Halobacterium salinarum (strain ATCC 29341 / DSM 671 / R1) GN=purB PE=4 SV=1	-0.271103	8.5096e-09		B0R7H5	1.15153	2.36872e-06	GNAT family acetyltransferase (EC 2.3.1.-)	OE4192R		Acetyltransferase (GNAT) family	1, INFORMATION STORAGE AND PROCESSING	1, K, Transcription
B0R740	Branched-chain amino acid aminotransferase OS=Halobacterium salinarum (strain ATCC 29341 / DSM 671 / R1) GN=ilvE2 PE=4 SV=1	-0.455495	6.45398e-09		B0R9T1	1.15009	2.17543e-07	Probable nucleoside deaminase (Cytosine/guanine deaminase) (EC 3.5.4.-)	OE5141R	guaD	Cytosine deaminase or related metal-dependent hydrolase	3, METABOLISM	3, F, Nucleotide transport and metabolism
B0R4Z3	Ribonuclease J OS=Halobacterium salinarum (strain ATCC 29341 / DSM 671 / R1) GN=rnj PE=3 SV=1	0.217231	0.0199981		B0R7T7	1.14793	3.40414e-08	YphA family protein	OE4384R		Predicted membrane protein, DoxD family	4, POORLY CHARACTERIZED	4, S, Function unknown
B0R5C0	3-hydroxyacyl-CoA dehydrogenase / enoyl-CoA hydratase OS=Halobacterium salinarum (strain ATCC 29341 / DSM 671 / R1) GN=hbd2 PE=3 SV=1	-0.761818	3.24016e-15		B0R524	1.14184	3.67627e-11	Probable copper-containing oxidoreductase	OE2703F		Multicopper oxidase	3, METABOLISM	3, Q, Secondary metabolites biosynthesis; transport and catabolism
B0R634	CBS domain protein OS=Halobacterium salinarum (strain ATCC 29341 / DSM 671 / R1) GN=OE_3349F PE=4 SV=1	-0.19475	0.000282296		B0R802	1.14108	2.2363e-05	Uncharacterized protein	OE4499F		Thioredoxin superfamily protein	4, POORLY CHARACTERIZED	4, R, General function prediction only
B0R6W0	Lysine--tRNA ligase OS=Halobacterium salinarum (strain ATCC 29341 / DSM 671 / R1) GN=lysS PE=3 SV=1	0.447245	6.84713e-06		B0R349	1.13446	1.47586e-11	L-tyrosine decarboxylase (TDC) (EC 4.1.1.25)	OE1498R	mfnA	L-tyrosine decarboxylase, PLP-dependent protein	3, METABOLISM	3, E, Amino acid transport and metabolism
B0R841	Valine--tRNA ligase OS=Halobacterium salinarum (strain ATCC 29341 / DSM 671 / R1) GN=valS PE=3 SV=1	0.442168	2.11787e-08		B0R4Y2	1.13279	3.44565e-08	DNA-directed RNA polymerase subunit D (EC 2.7.7.6)	OE2631F	rpoD	DNA-directed RNA polymerase subunit D	1, INFORMATION STORAGE AND PROCESSING	1, K, Transcription
B0R7C6	2-oxo-3-methylvalerate dehydrogenase E1 component beta subunit OS=Halobacterium salinarum (strain ATCC 29341 / DSM 671 / R1) GN=oxdhB PE=4 SV=1	-0.0747774	0.121992		B0R2M5	1.13088	3.34057e-13	50S ribosomal protein L10e	OE1160R	rpl10e	Ribosomal protein L16	1, INFORMATION STORAGE AND PROCESSING	1, J, Translation; ribosomal structure and biogenesis
B0R8D5	DNA-directed RNA polymerase subunit B' OS=Halobacterium salinarum (strain ATCC 29341 / DSM 671 / R1) GN=rpoB1 PE=1 SV=1	0.566445	1.48308e-13		B0R4K5	1.12932	9.01484e-08	Pyridoxal phosphate-dependent aminotransferase (Homolog to histidinol-phosphate aminotransferase / aspartate aminotransferase) (EC 2.6.1.-)	OE2425F	aat1	Aspartate/tyrosine/aromatic aminotransferase	3, METABOLISM	3, E, Amino acid transport and metabolism
B0R9X4	Carbamate kinase OS=Halobacterium salinarum (strain ATCC 29341 / DSM 671 / R1) GN=arcC PE=3 SV=1	0.312483	6.72262e-06		B0R873	1.12148	0.041468	DUF389 family protein	OE4634F		Predicted membrane protein	4, POORLY CHARACTERIZED	4, S, Function unknown
B0R3G0	Oxoglutarate--ferredoxin oxidoreductase alpha subunit OS=Halobacterium salinarum (strain ATCC 29341 / DSM 671 / R1) GN=korA PE=4 SV=1	0.572075	1.80989e-11		B0R6L6	1.11855	3.25698e-10	UspA domain protein	OE3668F		Nucleotide-binding protein, UspA family	2, CELLULAR PROCESSES AND SIGNALING	2, T, Signal transduction mechanisms
B0R527	Superoxide dismutase OS=Halobacterium salinarum (strain ATCC 29341 / DSM 671 / R1) GN=sod1 PE=3 SV=1	-0.914958	1.15234e-06		B0R2Q0	1.10805	1.03517e-09	NAD-dependent epimerase/dehydratase	OE1209F		Nucleoside-diphosphate-sugar epimerase	2, CELLULAR PROCESSES AND SIGNALING	2, M, Cell wall/membrane/envelope biogenesis
B0R6N0	Probable phosphoribosyltransferase (Homolog to anthranilate phosphoribosyltransferase) OS=Halobacterium salinarum (strain ATCC 29341 / DSM 671 / R1) GN=trpD2 PE=4 SV=1	0.433017	4.46835e-08		B0R549	1.10762	0.00873492	CBS domain protein	OE2747R		CBS domain	4, POORLY CHARACTERIZED	4, R, General function prediction only
B0R5J9	Serine hydroxymethyltransferase OS=Halobacterium salinarum (strain ATCC 29341 / DSM 671 / R1) GN=glyA PE=3 SV=1	0.009915	0.835734		B0R7B9	1.09798	2.69869e-08	Tryptophan--tRNA ligase (EC 6.1.1.2) (Tryptophanyl-tRNA synthetase)	OE4101R	trpS1	Tryptophanyl-tRNA synthetase	1, INFORMATION STORAGE AND PROCESSING	1, J, Translation; ribosomal structure and biogenesis
B0R7F9	Phosphoenolpyruvate carboxylase OS=Halobacterium salinarum (strain ATCC 29341 / DSM 671 / R1) GN=ppcA PE=3 SV=1	-2.24299	7.2143e-16		B0R2Q7	1.09315	8.54039e-06	CCA-adding enzyme (EC 2.7.7.72) (CCA tRNA nucleotidyltransferase) (tRNA CCA-pyrophosphorylase) (tRNA adenylyl-/cytidylyl- transferase) (tRNA nucleotidyltransferase) (tRNA-NT)	OE1222R	cca	tRNA nucleotidyltransferase (CCA-adding enzyme)	1, INFORMATION STORAGE AND PROCESSING	1, J, Translation; ribosomal structure and biogenesis
B0R3T9	N5-carboxyaminoimidazole ribonucleotide synthase OS=Halobacterium salinarum (strain ATCC 29341 / DSM 671 / R1) GN=purK PE=3 SV=1	-1.03307	3.7799e-18		B0R599	1.08748	0.0218578	Trk-type transport system (Probable substrate potassium)	OE2841R	trkH1	Trk-type K+ transport system, membrane component	3, METABOLISM	3, P, Inorganic ion transport and metabolism
B0R5U5	Succinate--CoA ligase [ADP-forming] subunit beta OS=Halobacterium salinarum (strain ATCC 29341 / DSM 671 / R1) GN=sucC PE=3 SV=1	0.161756	7.44964e-05		B0R5P1	1.08644	0.00619817	DNA primase small subunit PriS (EC 2.7.7.-)	OE3108F	priS	Eukaryotic-type DNA primase, catalytic (small) subunit	1, INFORMATION STORAGE AND PROCESSING	1, L, Replication; recombination and repair
B0R344	Stomatin family protein OS=Halobacterium salinarum (strain ATCC 29341 / DSM 671 / R1) GN=OE_1490R PE=4 SV=1	-0.246347	3.39782e-05		B0R4V6	1.08474	7.71752e-10	Cysteine--tRNA ligase (EC 6.1.1.16) (Cysteinyl-tRNA synthetase)	OE2594F	cysS	Cysteinyl-tRNA synthetase	1, INFORMATION STORAGE AND PROCESSING	1, J, Translation; ribosomal structure and biogenesis
B0R5T7	Propionyl-CoA carboxylase biotin carboxylase component OS=Halobacterium salinarum (strain ATCC 29341 / DSM 671 / R1) GN=pccA2 PE=4 SV=1	0.0749908	0.105464		B0R676	1.06723	3.91621e-10	30S ribosomal protein S5	OE3415F	rps5	Ribosomal protein S5	1, INFORMATION STORAGE AND PROCESSING	1, J, Translation; ribosomal structure and biogenesis
B0R9W9	Aspartate carbamoyltransferase OS=Halobacterium salinarum (strain ATCC 29341 / DSM 671 / R1) GN=pyrB PE=3 SV=1	0.162436	0.0477054		B0R6H3	1.06683	0.00251683	ArsR family transcription regulator	OE3589F		Predicted transcriptional regulator	1, INFORMATION STORAGE AND PROCESSING	1, K, Transcription
B0R7Z3	ABC-type transport system periplasmic substrate-binding protein (Probable substrate phosphate) OS=Halobacterium salinarum (strain ATCC 29341 / DSM 671 / R1) GN=pstS1 PE=4 SV=1	-6.33047	3.03079e-11		B0R4K6	1.06622	1.01935e-07	PRC domain protein	OE2427F		Protein implicated in RNA metabolism, contains PRC-barrel domain	4, POORLY CHARACTERIZED	4, R, General function prediction only
B0R9E4	Probable iron-sulfur protein (4Fe-4S) OS=Halobacterium salinarum (strain ATCC 29341 / DSM 671 / R1) GN=OE_6059R PE=4 SV=1	-0.0136586	0.589443		B0R6W4	1.06432	9.4608e-08	Probable oxidoreductase (Aldo-keto reductase family protein) (EC 1.1.1.-)	OE3834R		Predicted oxidoreductase (related to aryl-alcohol dehydrogenase)	3, METABOLISM	3, C, Energy production and conversion
B0R2S8	Glutamate dehydrogenase OS=Halobacterium salinarum (strain ATCC 29341 / DSM 671 / R1) GN=gdhA3 PE=3 SV=1	-1.47939	4.18079e-15		B0R423	1.06402	1.93651e-09	DICT domain protein	OE2095R		Predicted sensor protein/domain	2, CELLULAR PROCESSES AND SIGNALING	2, T, Signal transduction mechanisms
B0R4D4	DNA gyrase subunit B OS=Halobacterium salinarum (strain ATCC 29341 / DSM 671 / R1) GN=gyrB PE=3 SV=1	0.543683	8.17045e-09		B0R9T5	1.06101	0.00721992	ABC-type transport system ATP-binding protein (Probable substrate zinc)	OE5146R	znuC	ABC-type Mn/Zn transport system, ATPase component	3, METABOLISM	3, P, Inorganic ion transport and metabolism
B0R3E8	Aspartate--tRNA(Asp/Asn) ligase OS=Halobacterium salinarum (strain ATCC 29341 / DSM 671 / R1) GN=aspS PE=3 SV=1	0.571222	3.91085e-09		B0R636	1.05992	0.0131428	DNA repair and recombination protein RadB	OE3352R	radB	RecA/RadA recombinase	1, INFORMATION STORAGE AND PROCESSING	1, L, Replication; recombination and repair
B0R884	Thiamine thiazole synthase OS=Halobacterium salinarum (strain ATCC 29341 / DSM 671 / R1) GN=thi4 PE=3 SV=1	0.719206	2.21107e-08		B0R6B5	1.05333	0.00441364	Creatininase (EC 3.5.2.10)	OE3488R	cre2	Fe2+ dependent formamide hydrolase, cofactor Fo biosynthesis enzyme	3, METABOLISM	3, H, Coenzyme transport and metabolism
B0R336	3-dehydroquinate synthase OS=Halobacterium salinarum (strain ATCC 29341 / DSM 671 / R1) GN=aroB' PE=3 SV=1	0.0178828	0.662117		B0R4E9	1.04056	0.00306831	SSSF family transport protein	OE2322F		Na+/proline symporter	3, METABOLISM	3, E, Amino acid transport and metabolism
B0R827	ABC-type transport system periplasmic substrate-binding protein (Probable substrate dipeptide/oligopeptide) OS=Halobacterium salinarum (strain ATCC 29341 / DSM 671 / R1) GN=dppA2 PE=4 SV=1	-1.3618	8.20213e-14		B0R4W5	1.03099	8.78427e-11	GTP-binding protein Drg	OE2607F	drg	Predicted GTPase	4, POORLY CHARACTERIZED	4, R, General function prediction only
B0R4H5	DRTGG domain protein OS=Halobacterium salinarum (strain ATCC 29341 / DSM 671 / R1) GN=OE_2373F PE=4 SV=1	-0.106074	0.0199137		B0R4F9	1.01365	1.11946e-07	ABC-type transport system ATP-binding protein (Probable substrate iron)	OE2343R	sfuC	ABC-type spermidine/putrescine transport system, ATPase component	3, METABOLISM	3, E, Amino acid transport and metabolism
B0R2N2	Type I site-specific deoxyribonuclease subunit RmeR OS=Halobacterium salinarum (strain ATCC 29341 / DSM 671 / R1) GN=rmeR PE=4 SV=2	-9.84356e-05	0.99871		B0R828	-1.01575	5.98435e-08	ABC-type transport system permease protein (Probable substrate dipeptide/oligopeptide/nickel)	OE4552F	dppB2	ABC-type dipeptide/oligopeptide/nickel transport system, permease component	3, METABOLISM	3, E, Amino acid transport and metabolism
B0R9X9	Smc-like protein Sph1 OS=Halobacterium salinarum (strain ATCC 29341 / DSM 671 / R1) GN=sph1 PE=3 SV=1	-0.403923	0.000462624		B0R8A5	-1.02586	6.1494e-08	DUF124 family protein	OE4693R		Uncharacterized conserved protein	4, POORLY CHARACTERIZED	4, S, Function unknown
B0R3G8	Acyl-CoA synthetase OS=Halobacterium salinarum (strain ATCC 29341 / DSM 671 / R1) GN=acs1 PE=4 SV=1	-0.733628	1.99292e-12		B0R6Z9	-1.02759	0.000436473	DUF1486 family protein	OE3894R		Ketosteroid isomerase-related protein	4, POORLY CHARACTERIZED	4, R, General function prediction only
B0R7J8	Peptidase S9 family protein OS=Halobacterium salinarum (strain ATCC 29341 / DSM 671 / R1) GN=OE_4230F PE=4 SV=1	0.155467	0.044885		B0R4P6	-1.02791	1.34266e-07	Oxidoreductase (Homolog to zinc-containing alcohol dehydrogenase / threonine 3-dehydrogenase) (EC 1.1.1.-)	OE2494F	adh6	Threonine dehydrogenase or related Zn-dependent dehydrogenase	3, METABOLISM	3, E, Amino acid transport and metabolism
B0R8B2	Probable nucleotide sugar epimerase OS=Halobacterium salinarum (strain ATCC 29341 / DSM 671 / R1) GN=uae PE=4 SV=1	0.498028	1.0961e-07		B0R9P1	-1.0321	2.28505e-09	Hsp20-type molecular chaperone	OE5083R	hsp20E	Molecular chaperone (HSP20 family)	2, CELLULAR PROCESSES AND SIGNALING	2, O, Posttranslational modification; protein turnover; chaperones
B0R4M5	Probable oxidoreductase (Aldo-keto reductase family protein) OS=Halobacterium salinarum (strain ATCC 29341 / DSM 671 / R1) GN=OE_2451R PE=4 SV=1	-0.0324384	0.754545		B0R3T9	-1.03307	3.7799e-18	N5-carboxyaminoimidazole ribonucleotide synthase (N5-CAIR synthase) (EC 6.3.4.18) (5-(carboxyamino)imidazole ribonucleotide synthetase)	OE1951F	purK	Phosphoribosylaminoimidazole carboxylase (NCAIR synthetase)	3, METABOLISM	3, F, Nucleotide transport and metabolism
B0R5S0	DUF814 domain protein OS=Halobacterium salinarum (strain ATCC 29341 / DSM 671 / R1) GN=OE_3153R PE=4 SV=1	0.282131	2.08548e-06		B0R3C3	-1.03704	0.00112885	Enoyl-CoA hydratase (EC 4.2.1.17)	OE1641R	fadA2	Enoyl-CoA hydratase/carnithine racemase	3, METABOLISM	3, I, Lipid transport and metabolism
B0R4Y8	Enolase OS=Halobacterium salinarum (strain ATCC 29341 / DSM 671 / R1) GN=eno PE=3 SV=1	0.876132	1.17542e-10		B0R5A7	-1.03855	1.74817e-05	Adenylate cyclase (EC 4.6.1.1)	OE2856F	cyaB	Adenylate cyclase, class 2 (thermophilic)	3, METABOLISM	3, F, Nucleotide transport and metabolism
B0R894	ArNOG04375 family protein (Homolog to PilT-type ATPase) OS=Halobacterium salinarum (strain ATCC 29341 / DSM 671 / R1) GN=OE_4671R PE=4 SV=1	0.0898746	0.00343191		B0R5A5	-1.06881	4.18757e-05	FKBP-type peptidylprolyl isomerase (EC 5.2.1.8)	OE2853R	mtfK2	FKBP-type peptidyl-prolyl cis-trans isomerase 2	2, CELLULAR PROCESSES AND SIGNALING	2, O, Posttranslational modification; protein turnover; chaperones
B0R803	Glutaryl-CoA dehydrogenase OS=Halobacterium salinarum (strain ATCC 29341 / DSM 671 / R1) GN=acd6 PE=3 SV=1	-0.839464	1.80865e-10		B0R5N9	-1.06916	2.76542e-08	Bacteriorhodopsin	OE3106F	bop	Bacteriorhodopsin	4, POORLY CHARACTERIZED	4, R, General function prediction only
B0R5L5	Probable D-2-hydroxyacid dehydrogenase OS=Halobacterium salinarum (strain ATCC 29341 / DSM 671 / R1) GN=serA2 PE=3 SV=1	0.265789	3.48226e-05		B0R8N2	-1.07172	0.032455	Small CPxCG-related zinc finger protein	OE6183A1R		Uncharacterized conserved protein	4, POORLY CHARACTERIZED	4, S, Function unknown
B0R5T5	Propionyl-CoA carboxylase carboxyltransferase component OS=Halobacterium salinarum (strain ATCC 29341 / DSM 671 / R1) GN=pccB2 PE=4 SV=1	0.638112	4.64684e-13		B0R617	-1.08155	9.11272e-07	Ribonucleoside-diphosphate reductase, adenosylcobalamin-dependent (EC 1.17.4.1)	OE3328R	nrdJ	Ribonucleotide reductase, alpha subunit	3, METABOLISM	3, F, Nucleotide transport and metabolism
B0R6J7	Isocitrate dehydrogenase (NADP) OS=Halobacterium salinarum (strain ATCC 29341 / DSM 671 / R1) GN=icd PE=4 SV=1	0.0692058	0.396288		B0R8D9	-1.08915	2.35357e-08	Uncharacterized protein	OE4748F		S-layer domain	2, CELLULAR PROCESSES AND SIGNALING	2, M, Cell wall/membrane/envelope biogenesis
B0R5J4	5'-nucleotidase family hydrolase OS=Halobacterium salinarum (strain ATCC 29341 / DSM 671 / R1) GN=OE_3017R PE=4 SV=1	-0.373874	2.67449e-06		B0R2S7	-1.09996	8.37291e-05	Sensor/bat box HTH-10 family transcription regulator	OE1268F	boa1	Signal transduction regulator, containsPAS and HTH domains	2, CELLULAR PROCESSES AND SIGNALING	2, T, Signal transduction mechanisms
B0R4J9	Chemotaxis protein CheA OS=Halobacterium salinarum (strain ATCC 29341 / DSM 671 / R1) GN=cheA PE=1 SV=1	-0.483352	6.9615e-10		B0R3D0	-1.11862	0.000299463	M20 family amidohydrolase (Homolog to indole-3-acetyl-aspartic acid hydrolase) (EC 3.5.1.-)	OE1656F		Metal-dependent amidase/aminoacylase/carboxypeptidase	4, POORLY CHARACTERIZED	4, R, General function prediction only
B0R7Q2	ATP-dependent DNA helicase Hel308 OS=Halobacterium salinarum (strain ATCC 29341 / DSM 671 / R1) GN=hel308 PE=3 SV=1	0.260363	0.000943253		B0R465	-1.13829	5.12172e-08	Uncharacterized protein	OE2175F		Predicted iron-dependent peroxidase	3, METABOLISM	3, P, Inorganic ion transport and metabolism
B0R4V1	Uncharacterized protein OS=Halobacterium salinarum (strain ATCC 29341 / DSM 671 / R1) GN=OE_2583R PE=4 SV=1	0.0725927	0.116198		B0R6X0	-1.15468	0.0159374	Enoyl-CoA hydratase (EC 4.2.1.17)	OE3846R	fadA1	Enoyl-CoA hydratase/carnithine racemase	3, METABOLISM	3, I, Lipid transport and metabolism
B0R3T6	Aminotransferase OS=Halobacterium salinarum (strain ATCC 29341 / DSM 671 / R1) GN=aspC2 PE=3 SV=1	-7.72953e-05	0.998529		B0R3D5	-1.15526	0.0091385	D-gluconate dehydratase (EC 4.2.1.39)	OE1664R	gnaD	L-alanine-DL-glutamate epimerase or related enzyme of enolase superfamily	2, CELLULAR PROCESSES AND SIGNALING	2, M, Cell wall/membrane/envelope biogenesis
B0R5F3	Fumarate hydratase class II OS=Halobacterium salinarum (strain ATCC 29341 / DSM 671 / R1) GN=fumC PE=3 SV=1	0.129708	0.000408893		B0R991	-1.15659	0.000638006	Uncharacterized protein	OE6308F		No ArCOG Annotation	4, POORLY CHARACTERIZED	4, X, Not predicted
B0R4Z6	Glutamate--tRNA ligase OS=Halobacterium salinarum (strain ATCC 29341 / DSM 671 / R1) GN=gltX PE=3 SV=1	0.622012	2.16014e-12		B0R9G7	-1.16059	2.97168e-05	Uncharacterized protein	OE6098R		Uncharacterized conserved protein	4, POORLY CHARACTERIZED	4, S, Function unknown
B0R2T2	Proteasome subunit alpha OS=Halobacterium salinarum (strain ATCC 29341 / DSM 671 / R1) GN=psmA PE=3 SV=1	0.0192691	0.587473		B0R8I0	-1.16913	2.68126e-13	Uncharacterized protein	OE1001F		S-layer domain	2, CELLULAR PROCESSES AND SIGNALING	2, M, Cell wall/membrane/envelope biogenesis
B0R5D9	Acyl-CoA synthetase OS=Halobacterium salinarum (strain ATCC 29341 / DSM 671 / R1) GN=acs3 PE=4 SV=1	-1.4551	7.93881e-17		B0R6V4	-1.20319	0.000469474	DNA-binding protein OE3815R	OE3815R		DNA-binding protein	4, POORLY CHARACTERIZED	4, R, General function prediction only
B0R4X5	Pyruvate--ferredoxin oxidoreductase beta subunit OS=Halobacterium salinarum (strain ATCC 29341 / DSM 671 / R1) GN=porB PE=4 SV=1	-0.0167769	0.714245		B0R4S7	-1.20652	1.59805e-05	Uncharacterized protein	OE2538R		Uncharacterized conserved protein	4, POORLY CHARACTERIZED	4, S, Function unknown
B0R2M2	Glyceraldehyde-3-phosphate dehydrogenase OS=Halobacterium salinarum (strain ATCC 29341 / DSM 671 / R1) GN=gap PE=3 SV=1	0.572699	8.17045e-09		B0R3Z3	-1.20787	3.26894e-07	HxlR family transcription regulator	OE2047R		Predicted transcriptional regulator	1, INFORMATION STORAGE AND PROCESSING	1, K, Transcription
B0R7N5	ABC-type transport system ATP-binding protein (Probable substrate dipeptide/oligopeptide) OS=Halobacterium salinarum (strain ATCC 29341 / DSM 671 / R1) GN=dppF1 PE=4 SV=1	-0.249584	0.00026537		B0R4G4	-1.20965	0.0103394	ARM/HEAT repeat protein / protein kinase domain protein	OE2354R		Serine/threonine protein kinase fused to HEAT repeat domain	4, POORLY CHARACTERIZED	4, R, General function prediction only
B0R4H4	Acetate--CoA ligase (ADP-forming) OS=Halobacterium salinarum (strain ATCC 29341 / DSM 671 / R1) GN=acdA PE=4 SV=1	0.0993885	0.00951378		B0R6T5	-1.21326	0.000818836	Probable NhaC-type sodium/proton antiporter	OE3782R	nhaC3	Na+/H+ antiporter	3, METABOLISM	3, C, Energy production and conversion
B0R5K0	Bifunctional protein FolD OS=Halobacterium salinarum (strain ATCC 29341 / DSM 671 / R1) GN=folD PE=3 SV=1	-0.566273	4.01829e-06		B0R7Z8	-1.223	2.89156e-11	PHP domain protein	OE4492F		Metal-dependent phosphoesterase (PHP family)	4, POORLY CHARACTERIZED	4, R, General function prediction only
B0R3B1	Folylpolyglutamate synthase / 7,8-dihydropteroate reductase / dihydropteroate synthase OS=Halobacterium salinarum (strain ATCC 29341 / DSM 671 / R1) GN=folCP PE=4 SV=1	0.404169	1.36891e-11		B0R9D8	-1.22736	4.17459e-08	Homolog to antitoxin VapB	OE6049R		SpoVT / AbrB like domain	1, INFORMATION STORAGE AND PROCESSING	1, K, Transcription
B0R5Q2	Acyl-CoA dehydrogenase OS=Halobacterium salinarum (strain ATCC 29341 / DSM 671 / R1) GN=acd5 PE=3 SV=1	0.382182	1.08444e-07		B0R7L5	-1.24092	3.75138e-12	GNAT family acetyltransferase (EC 2.3.1.-)	OE4260R		Acetyltransferase, RimL family	1, INFORMATION STORAGE AND PROCESSING	1, J, Translation; ribosomal structure and biogenesis
B0R8D3	DNA-directed RNA polymerase subunit A'' OS=Halobacterium salinarum (strain ATCC 29341 / DSM 671 / R1) GN=rpoA2 PE=1 SV=1	0.718599	1.78886e-10		B0R5N2	-1.24178	9.7188e-10	Small CPxCG-related zinc finger protein	OE3095R		Uncharacterized conserved protein	4, POORLY CHARACTERIZED	4, S, Function unknown
B0R454	HEAT-PBS family protein OS=Halobacterium salinarum (strain ATCC 29341 / DSM 671 / R1) GN=OE_2149R PE=4 SV=1	0.375197	2.20337e-09		B0R7Q4	-1.24333	8.84725e-14	IMP cyclohydrolase (EC 3.5.4.10) (IMP synthase) (Inosinicase)	OE4329F	purO	Archaeal IMP cyclohydrolase	3, METABOLISM	3, F, Nucleotide transport and metabolism
B0R6G2	CTP synthase OS=Halobacterium salinarum (strain ATCC 29341 / DSM 671 / R1) GN=pyrG PE=3 SV=1	0.442223	3.97608e-12		B0R5W8	-1.27872	9.05565e-06	Homolog to sirohydrochlorin cobaltochelatase	OE3239R	cbiX3	Sirohydrochlorin ferrochelatase	3, METABOLISM	3, P, Inorganic ion transport and metabolism
B0R431	GalE family epimerase/dehydratase OS=Halobacterium salinarum (strain ATCC 29341 / DSM 671 / R1) GN=OE_2110R PE=4 SV=1	0.391743	5.93474e-05		B0R5N6	-1.28386	0.0012761	Bacterioopsin activator Bat	OE3101R	bat	Signal transduction regulator, containsPAS and HTH domains	2, CELLULAR PROCESSES AND SIGNALING	2, T, Signal transduction mechanisms
B0R7Y4	DNA repair and recombination protein RadA OS=Halobacterium salinarum (strain ATCC 29341 / DSM 671 / R1) GN=radA PE=3 SV=1	-0.755535	2.01307e-10		B0R393	-1.29128	1.04482e-09	Sugar nucleotidyltransferase (EC 2.7.7.-)	OE1578F	graD1	N-acetylglucosamine-1-phosphate uridyltransferase	2, CELLULAR PROCESSES AND SIGNALING	2, M, Cell wall/membrane/envelope biogenesis
B0R3A3	Proline--tRNA ligase OS=Halobacterium salinarum (strain ATCC 29341 / DSM 671 / R1) GN=proS PE=3 SV=1	0.254451	2.11131e-07		B0R7W2	-1.29428	0.00628863	MJ0936 family phosphodiesterase	OE4429F		Phosphoesterase	4, POORLY CHARACTERIZED	4, R, General function prediction only
B0R5U6	Succinate--CoA ligase [ADP-forming] subunit alpha OS=Halobacterium salinarum (strain ATCC 29341 / DSM 671 / R1) GN=sucD PE=3 SV=1	-0.0674382	0.394247		B0R3E2	-1.29924	2.49463e-11	Phosphate import ATP-binding protein PstB (EC 3.6.3.27) (ABC phosphate transporter) (Phosphate-transporting ATPase)	OE1675R	pstB2	ABC-type phosphate transport system, ATPase component	3, METABOLISM	3, P, Inorganic ion transport and metabolism
B0R9W3	Alkaline phosphatase OS=Halobacterium salinarum (strain ATCC 29341 / DSM 671 / R1) GN=aph PE=1 SV=1	-4.27664	1.09121e-10		B0R3Q9	-1.33802	1.72614e-05	Homolog to lactoylglutathione lyase	OE1899R	glo2	Lactoylglutathione lyase or related enzyme	3, METABOLISM	3, E, Amino acid transport and metabolism
B0R3K1	SufB domain protein OS=Halobacterium salinarum (strain ATCC 29341 / DSM 671 / R1) GN=sufB1 PE=4 SV=1	-0.284255	0.000629732		B0R5R0	-1.33855	1.34266e-07	Amidophosphoribosyltransferase (ATase) (EC 2.4.2.14) (Glutamine phosphoribosylpyrophosphate amidotransferase)	OE3139R	purF	Glutamine phosphoribosylpyrophosphate amidotransferase	3, METABOLISM	3, F, Nucleotide transport and metabolism
B0R6P4	ArNOG06768 family NADH-binding domain protein OS=Halobacterium salinarum (strain ATCC 29341 / DSM 671 / R1) GN=nolA PE=4 SV=2	-0.129279	0.00757942		B0R429	-1.33981	3.10165e-10	GAF domain protein	OE2105F		GAF domain-containing protein fused to SAM (Sterile alpha motif) domain	2, CELLULAR PROCESSES AND SIGNALING	2, T, Signal transduction mechanisms
B0R7H8	YqjG-type gamma-glutamylcysteinyl-hydroquinone reductase OS=Halobacterium salinarum (strain ATCC 29341 / DSM 671 / R1) GN=OE_4196R PE=4 SV=1	-0.590812	9.26138e-06		B0RA31	-1.34007	4.2715e-14	Uncharacterized protein	OE5318F		No ArCOG Annotation	4, POORLY CHARACTERIZED	4, X, Not predicted
B0R891	ABCE1 family ribosome recycling factor OS=Halobacterium salinarum (strain ATCC 29341 / DSM 671 / R1) GN=OE_4667R PE=4 SV=1	0.376427	2.76692e-10		B0R6I4	-1.35374	1.12889e-09	Transducer protein BasT (Branched chain and sulfur-containing amino acids transducer protein)	OE3611R	basT	Methyl-accepting chemotaxis protein	2, CELLULAR PROCESSES AND SIGNALING	2, N, Cell motility
B0R329	ATP-dependent protease Lon OS=Halobacterium salinarum (strain ATCC 29341 / DSM 671 / R1) GN=lon PE=3 SV=2	0.225575	9.94013e-05		B0R827	-1.3618	8.20213e-14	ABC-type transport system periplasmic substrate-binding protein (Probable substrate dipeptide/oligopeptide/nickel)	OE4551F	dppA2	ABC-type dipeptide transport system, periplasmic component	3, METABOLISM	3, E, Amino acid transport and metabolism
B0R724	Citrate synthase OS=Halobacterium salinarum (strain ATCC 29341 / DSM 671 / R1) GN=citZ PE=3 SV=1	0.430605	3.04922e-07		B0R5E2	-1.40258	0.000128647	Probable F420-dependent oxidoreductase	OE2918F		Coenzyme F420-dependent N5,N10-methylene tetrahydromethanopterin reductase or related flavin-dependent oxidoreductase	3, METABOLISM	3, C, Energy production and conversion
B0R673	50S ribosomal protein L32e OS=Halobacterium salinarum (strain ATCC 29341 / DSM 671 / R1) GN=rpl32e PE=3 SV=1	0.437297	9.49813e-09		B0R3E5	-1.40787	3.70152e-12	ABC-type transport system periplasmic substrate-binding protein (Probable substrate phosphate)	OE1679R	pstS2	ABC-type phosphate transport system, periplasmic component	3, METABOLISM	3, P, Inorganic ion transport and metabolism
B0R477	NADPH:quinone reductase OS=Halobacterium salinarum (strain ATCC 29341 / DSM 671 / R1) GN=qor2 PE=4 SV=1	0.640748	4.10125e-13		B0R2V3	-1.43903	4.16232e-18	Cell division protein FtsZ 2	OE1319R	ftsZ2	Cell division GTPase	2, CELLULAR PROCESSES AND SIGNALING	2, D, Cell cycle control; cell division; chromosome partitioning
B0R452	DHH/RecJ family phosphoesterase OS=Halobacterium salinarum (strain ATCC 29341 / DSM 671 / R1) GN=OE_2141F PE=4 SV=1	0.837718	1.39697e-10		B0R4C5	-1.43939	7.1095e-14	Phosphoribosylformylglycinamidine cyclo-ligase (EC 6.3.3.1) (AIR synthase) (AIRS) (Phosphoribosyl-aminoimidazole synthetase)	OE2292F	purM	Phosphoribosylaminoimidazole (AIR) synthetase	3, METABOLISM	3, F, Nucleotide transport and metabolism
B0R4E5	ABC-type transport system periplasmic substrate-binding protein (Probable substrate sugar) OS=Halobacterium salinarum (strain ATCC 29341 / DSM 671 / R1) GN=tsgA PE=4 SV=1	0.00829975	0.928806		B0R7P8	-1.43988	0.000103906	ABC-type transport system ATP-binding protein (Probable substrate dipeptide/oligopeptide/nickel)	OE4318F	dppF3	ABC-type oligopeptide transport system, ATPase component	3, METABOLISM	3, E, Amino acid transport and metabolism
B0R428	Probable PrkA-type serine/threonine protein kinase OS=Halobacterium salinarum (strain ATCC 29341 / DSM 671 / R1) GN=prkA1 PE=4 SV=1	-3.86533	3.36053e-19		B0R4P8	-1.44892	1.42328e-06	Uncharacterized protein	OE2497F		Predicted SAM-dependent methyltransferase	4, POORLY CHARACTERIZED	4, R, General function prediction only
B0R7Q6	Probable tryptophanase OS=Halobacterium salinarum (strain ATCC 29341 / DSM 671 / R1) GN=tnaA PE=3 SV=1	-0.451191	1.18357e-05		B0R5D9	-1.4551	7.93881e-17	Acyl-CoA synthetase (EC 6.2.1.-)	OE2912F	acs3	Acyl-CoA synthetase (AMP-forming)/AMP-acid ligase II	3, METABOLISM	3, I, Lipid transport and metabolism
B0R470	Transducer protein Htr4 OS=Halobacterium salinarum (strain ATCC 29341 / DSM 671 / R1) GN=htr4 PE=1 SV=1	0.281123	3.85888e-05		B0R9Y2	-1.46056	0.00269349	Uncharacterized protein	OE5219F		Uncharacterized conserved protein	4, POORLY CHARACTERIZED	4, S, Function unknown
B0R7P0	CBS domain protein OS=Halobacterium salinarum (strain ATCC 29341 / DSM 671 / R1) GN=OE_4306F PE=4 SV=1	0.00198333	0.935032		B0R3U0	-1.46957	1.76156e-11	N5-carboxyaminoimidazole ribonucleotide mutase (EC 5.4.99.18)	OE1952F	purE	Phosphoribosylcarboxyaminoimidazole (NCAIR) mutase	3, METABOLISM	3, F, Nucleotide transport and metabolism
B0R3G5	Methylmalonyl-CoA mutase subunit A OS=Halobacterium salinarum (strain ATCC 29341 / DSM 671 / R1) GN=mmcA2 PE=4 SV=1	0.0444843	0.22558		B0R2S8	-1.47939	4.18079e-15	Glutamate dehydrogenase	OE1270F	gdhA3	Glutamate dehydrogenase/leucine dehydrogenase	3, METABOLISM	3, E, Amino acid transport and metabolism
B0R7W6	Aminopeptidase (Homolog to leucyl aminopeptidase / aminopeptidase T) OS=Halobacterium salinarum (strain ATCC 29341 / DSM 671 / R1) GN=pepB2 PE=4 SV=1	0.284488	5.15521e-06		B0R3V5	-1.4904	7.38869e-05	GNAT family acetyltransferase (EC 2.3.1.-)	OE1974R		Acetyltransferase (GNAT) family	1, INFORMATION STORAGE AND PROCESSING	1, K, Transcription
B0R6P5	Tubulin-like protein CetZ OS=Halobacterium salinarum (strain ATCC 29341 / DSM 671 / R1) GN=cetZ1 PE=3 SV=1	-0.357143	0.000288996		B0R9S9	-1.49527	1.11074e-07	Uncharacterized protein	OE5138F		Lipoate-protein ligase A associated domain	3, METABOLISM	3, H, Coenzyme transport and metabolism
B0R577	Replication protein A OS=Halobacterium salinarum (strain ATCC 29341 / DSM 671 / R1) GN=rpa1 PE=4 SV=1	0.169785	3.68353e-05		B0R3I0	-1.52875	3.13144e-12	PAC2 family protein	OE1752F		Archaeal enzyme of ATP-grasp superfamily	4, POORLY CHARACTERIZED	4, R, General function prediction only
B0R3J8	DNA polymerase OS=Halobacterium salinarum (strain ATCC 29341 / DSM 671 / R1) GN=polB1 PE=3 SV=1	0.187211	0.00173313		B0R416	-1.53294	4.9342e-09	Transcription initiation factor IIB (TFIIB)	OE2084R	tfbB	Transcription initiation factor TFIIIB, Brf1 subunit/Transcription initiation factor TFIIB	1, INFORMATION STORAGE AND PROCESSING	1, K, Transcription
B0R6A7	Transducer protein CosT OS=Halobacterium salinarum (strain ATCC 29341 / DSM 671 / R1) GN=cosT PE=1 SV=1	-0.587398	1.97738e-10		B0R6E3	-1.60234	0.00259056	Hsp20-type molecular chaperone	OE3541R	hsp20F	Molecular chaperone (HSP20 family)	2, CELLULAR PROCESSES AND SIGNALING	2, O, Posttranslational modification; protein turnover; chaperones
B0R5B4	Phosphoribosylamine--glycine ligase OS=Halobacterium salinarum (strain ATCC 29341 / DSM 671 / R1) GN=purD PE=3 SV=1	-0.578041	2.82335e-10		B0R528	-1.62186	0.00120727	Acyl-CoA dehydrogenase (EC 1.3.8.-)	OE2710F	acd3	Acyl-CoA dehydrogenase	3, METABOLISM	3, I, Lipid transport and metabolism
B0R5J2	Putative DNA helicase Rad25 OS=Halobacterium salinarum (strain ATCC 29341 / DSM 671 / R1) GN=rad25c PE=3 SV=1	0.582374	2.60779e-06		B0R7M1	-1.63856	0.000203847	Uncharacterized protein	OE4272F		Uncharacterized conserved protein	4, POORLY CHARACTERIZED	4, S, Function unknown
B0R7H7	Replication factor C small subunit OS=Halobacterium salinarum (strain ATCC 29341 / DSM 671 / R1) GN=rfcS PE=3 SV=1	0.546598	1.80865e-10		I4IY46	-1.64889	2.48756e-08	Uncharacterized protein	OE6074A1F		No ArCOG Annotation	4, POORLY CHARACTERIZED	4, X, Not predicted
B0R6I3	Ribose-1,5-bisphosphate isomerase OS=Halobacterium salinarum (strain ATCC 29341 / DSM 671 / R1) GN=OE_3610R PE=3 SV=1	-0.392512	5.22471e-05		B0R3Y3	-1.69205	0.000529874	HTH domain protein	OE2024F		Uncharacterized conserved protein	4, POORLY CHARACTERIZED	4, S, Function unknown
B0R2S2	Bis-gamma-glutamylcystine reductase OS=Halobacterium salinarum (strain ATCC 29341 / DSM 671 / R1) GN=OE_1260R PE=3 SV=1	-0.613061	9.02733e-08		B0R4P7	-1.73147	2.36418e-09	6-pyruvoyltetrahydropterin synthase (EC 4.2.3.12)	OE2495F	ptpS	6-pyruvoyl-tetrahydropterin synthase	3, METABOLISM	3, H, Coenzyme transport and metabolism
B0R7P4	ABC-type transport system periplasmic substrate-binding protein (Probable substrate dipeptide/oligopeptide) OS=Halobacterium salinarum (strain ATCC 29341 / DSM 671 / R1) GN=dppA3 PE=4 SV=1	-2.95028	7.45205e-16		B0R4M4	-1.76734	2.75022e-20	Acyl-CoA synthetase (EC 6.2.1.-)	OE2450F	acs2	Acyl-coenzyme A synthetase/AMP-(fatty) acid ligase	3, METABOLISM	3, I, Lipid transport and metabolism
B0R7B7	Phosphohexomutase (Phosphoglucomutase / phosphomannomutase) OS=Halobacterium salinarum (strain ATCC 29341 / DSM 671 / R1) GN=pmm1 PE=3 SV=1	0.213201	0.00045641		B0R3Z4	-1.78089	1.11946e-07	Cryptochrome/photolyase-related protein	OE2049R	phr3	Uncharacterized protein related to deoxyribodipyrimidine photolyase	4, POORLY CHARACTERIZED	4, R, General function prediction only
B0R559	Peptidase M24 family protein (Homolog to Xaa-Pro dipeptidase) OS=Halobacterium salinarum (strain ATCC 29341 / DSM 671 / R1) GN=OE_2763F PE=3 SV=1	-0.319759	2.47218e-05		B0R498	-1.78484	6.67792e-06	XerC/D-like integrase	OE2239F		Integrase	1, INFORMATION STORAGE AND PROCESSING	1, L, Replication; recombination and repair
B0R373	Probable oxidoreductase (Short-chain dehydrogenase family) OS=Halobacterium salinarum (strain ATCC 29341 / DSM 671 / R1) GN=OE_1545F PE=3 SV=1	0.297401	9.31174e-06		B0R463	-1.80989	1.05677e-05	Halocyanin HcpC	OE2171F	hcpC	Plastocyanin	3, METABOLISM	3, C, Energy production and conversion
B0R9U4	ABC-type transport system periplasmic substrate-binding protein (Probable substrate glycerol-3-phosphate) OS=Halobacterium salinarum (strain ATCC 29341 / DSM 671 / R1) GN=ugpB PE=4 SV=1	-5.65701	2.03793e-11		B0R4H2	-1.82578	7.95016e-09	Aldehyde dehydrogenase (EC 1.2.1.3)	OE2367F	aldH3	Lactaldehyde dehydrogenase, NAD-dependent aldehyde dehydrogenase	3, METABOLISM	3, C, Energy production and conversion
B0R4Q4	Histidinol-phosphate aminotransferase OS=Halobacterium salinarum (strain ATCC 29341 / DSM 671 / R1) GN=hisC PE=3 SV=1	0.523181	3.47643e-08		B0R8K9	-1.90059	3.11597e-11	Gas-vesicle operon protein GvpH	OE7028R	gvpH1	Gas vesicle synthesis protein, GvpH family	2, CELLULAR PROCESSES AND SIGNALING	2, M, Cell wall/membrane/envelope biogenesis
B0R5Y5	Probable glycine dehydrogenase (decarboxylating) subunit 2 OS=Halobacterium salinarum (strain ATCC 29341 / DSM 671 / R1) GN=gcvP2 PE=3 SV=1	-0.505544	1.88878e-12		B0R3E6	-1.93179	9.78409e-17	Transcription regulator (Homolog to phosphate uptake regulator)	OE1681F	phoU3	Phosphate uptake regulator	3, METABOLISM	3, P, Inorganic ion transport and metabolism
B0R632	Sensory rhodopsin I transducer OS=Halobacterium salinarum (strain ATCC 29341 / DSM 671 / R1) GN=htr1 PE=1 SV=1	-0.450795	9.89541e-07		B0R5H1	-2.03343	0.00558713	Uncharacterized protein	OE2973F		Uncharacterized conserved protein	4, POORLY CHARACTERIZED	4, S, Function unknown
B0R2S1	Uncharacterized protein OS=Halobacterium salinarum (strain ATCC 29341 / DSM 671 / R1) GN=OE_1259R PE=4 SV=1	-0.753757	7.41883e-08		B0R449	-2.13356	8.09755e-13	Acyl-CoA dehydrogenase (EC 1.3.8.-)	OE2138F	acd2	Acyl-CoA dehydrogenase	3, METABOLISM	3, I, Lipid transport and metabolism
B0R5A8	S-adenosylmethionine synthase OS=Halobacterium salinarum (strain ATCC 29341 / DSM 671 / R1) GN=mat PE=3 SV=1	0.24361	3.60038e-06		B0R7F9	-2.24299	7.2143e-16	Phosphoenolpyruvate carboxylase (PEPC) (PEPCase) (EC 4.1.1.31)	OE4169F	ppcA	Phosphoenolpyruvate carboxylase	3, METABOLISM	3, G, Carbohydrate transport and metabolism
B0R826	ABC-type transport system ATP-binding protein (Probable substrate dipeptide/oligopeptide) OS=Halobacterium salinarum (strain ATCC 29341 / DSM 671 / R1) GN=dppDF2 PE=4 SV=1	-0.864219	5.01272e-09		B0R7W1	-2.2485	0.01323	Ferritin	OE4427R	dpsA	DNA-binding ferritin-like protein (oxidative damage protectant)	3, METABOLISM	3, P, Inorganic ion transport and metabolism
B0R8A2	RNA-binding protein AU-1 OS=Halobacterium salinarum (strain ATCC 29341 / DSM 671 / R1) GN=aubA PE=3 SV=1	-0.496004	3.27718e-08		B0R4L9	-2.25527	2.03297e-08	Uncharacterized protein	OE2443R		Uncharacterized conserved protein	4, POORLY CHARACTERIZED	4, S, Function unknown
B0R5R3	Aminopeptidase OS=Halobacterium salinarum (strain ATCC 29341 / DSM 671 / R1) GN=OE_3143R PE=3 SV=1	0.111435	0.000114697		B0R5W2	-2.29389	1.2405e-05	Uncharacterized protein	OE3224F		Uncharacterized conserved protein in cobalamin operon	4, POORLY CHARACTERIZED	4, S, Function unknown
B0R760	V-type ATP synthase subunit I OS=Halobacterium salinarum (strain ATCC 29341 / DSM 671 / R1) GN=atpI PE=3 SV=1	0.362026	1.36062e-06		B0R2S9	-2.32126	1.09121e-10	Acyl-CoA synthetase (EC 6.2.1.-)	OE1271F	acs4	Acyl-CoA synthetase (AMP-forming)/AMP-acid ligase II	3, METABOLISM	3, I, Lipid transport and metabolism
B0R7Q0	Malate dehydrogenase OS=Halobacterium salinarum (strain ATCC 29341 / DSM 671 / R1) GN=mdh PE=3 SV=1	0.0419296	0.317581		B0R978	-2.44567	1.38437e-09	PQQ repeat protein	OE6278R		WD40-like repeat	4, POORLY CHARACTERIZED	4, S, Function unknown
B0R837	Nicotinate phosphoribosyltransferase OS=Halobacterium salinarum (strain ATCC 29341 / DSM 671 / R1) GN=pncB PE=4 SV=1	0.0638432	0.145934		B0R9Z2	-2.54528	0.000187378	ABC-type transport system ATP-binding protein	OE5245F		ABC-type multidrug transport system, ATPase component	2, CELLULAR PROCESSES AND SIGNALING	2, V, Defense mechanisms
B0R6A2	Deoxyribodipyrimidine photolyase OS=Halobacterium salinarum (strain ATCC 29341 / DSM 671 / R1) GN=phr1 PE=3 SV=1	-0.698172	5.1426e-05		B0R6A0	-2.55764	9.62247e-11	Receiver/sensor box protein	OE3462R		Signal transduction histidine kinase, contains REC and PAS domains	2, CELLULAR PROCESSES AND SIGNALING	2, T, Signal transduction mechanisms
B0R4R5	UDP-glucose 6-dehydrogenase AglM OS=Halobacterium salinarum (strain ATCC 29341 / DSM 671 / R1) GN=aglM1 PE=3 SV=1	-0.129332	9.98092e-10		B0R5W1	-2.66545	2.61567e-09	Sirohydrochlorin cobaltochelatase (EC 4.99.1.3)	OE3221F	cbiX1	Sirohydrochlorin iron chelatase fused to [2Fe-2S] Ferredoxin	3, METABOLISM	3, C, Energy production and conversion
B0R449	Acyl-CoA dehydrogenase OS=Halobacterium salinarum (strain ATCC 29341 / DSM 671 / R1) GN=acd2 PE=3 SV=1	-2.13356	8.09755e-13		B0R8L3	-2.78492	3.5425e-16	Regulatory protein GvpD	OE7033R	gvpD1	GvpD gas vesicle protein, contains RecA/KaiC family ATPase domain	2, CELLULAR PROCESSES AND SIGNALING	2, T, Signal transduction mechanisms
B0R7U6	FAD-dependent oxidoreductase (GlcD/DLD_GlcF/GlpC domain fusion protein) OS=Halobacterium salinarum (strain ATCC 29341 / DSM 671 / R1) GN=OE_4399F PE=4 SV=1	-0.56588	8.12209e-06		B0RA06	-2.83569	2.47948e-12	ABC-type transport system periplasmic substrate-binding protein	OE5273R		ABC-type Fe3+ transport system, periplasmic component	3, METABOLISM	3, P, Inorganic ion transport and metabolism
B0R400	Phosphomethylpyrimidine synthase OS=Halobacterium salinarum (strain ATCC 29341 / DSM 671 / R1) GN=thiC PE=3 SV=1	2.4123	2.36177e-17		B0R7P4	-2.95028	7.45205e-16	ABC-type transport system periplasmic substrate-binding protein (Probable substrate dipeptide/oligopeptide/nickel)	OE4311F	dppA3	ABC-type dipeptide transport system, periplasmic component	3, METABOLISM	3, E, Amino acid transport and metabolism
B0R347	Pyruvate kinase OS=Halobacterium salinarum (strain ATCC 29341 / DSM 671 / R1) GN=pykA PE=3 SV=1	-0.260619	0.000243263		B0R809	-3.19475	0.000405922	Nonhistone chromosomal protein	OE4509F		Chromosomal protein MC1	1, INFORMATION STORAGE AND PROCESSING	1, L, Replication; recombination and repair
B0R5D6	Deoxyribodipyrimidine photolyase OS=Halobacterium salinarum (strain ATCC 29341 / DSM 671 / R1) GN=phr2 PE=3 SV=1	-0.360592	3.18908e-08		B0R6N8	-3.25965	3.38234e-09	Lrp/AsnC family transcription regulator	OE3708R	trh5	Lrp/AsnC family C-terminal domain	1, INFORMATION STORAGE AND PROCESSING	1, K, Transcription
B0R3Y0	Fructose-bisphosphate aldolase class 1 OS=Halobacterium salinarum (strain ATCC 29341 / DSM 671 / R1) GN=fba1 PE=1 SV=1	-0.196021	0.00115071		B0R6N9	-3.41556	1.39035e-12	TrkA domain protein	OE3710R	trkA6	K+ transport system, NAD-binding component	3, METABOLISM	3, P, Inorganic ion transport and metabolism
B0R3D1	FAD-dependent oxidoreductase (Homolog to geranylgeranyl reductase) OS=Halobacterium salinarum (strain ATCC 29341 / DSM 671 / R1) GN=OE_1657R PE=4 SV=1	0.46581	7.30412e-08		B0R7Z1	-3.54821	8.78427e-11	ABC-type transport system permease protein (Probable substrate phosphate)	OE4480R	pstA1	ABC-type phosphate transport system, permease component	3, METABOLISM	3, P, Inorganic ion transport and metabolism
B0R6D5	Pyridoxal 5'-phosphate synthase subunit PdxS OS=Halobacterium salinarum (strain ATCC 29341 / DSM 671 / R1) GN=pdxS PE=3 SV=1	0.335663	0.000920057		B0R428	-3.86533	3.36053e-19	Probable PrkA-type serine/threonine protein kinase (EC 2.7.11.1)	OE2104R	prkA1	Predicted Ser/Thr protein kinase	2, CELLULAR PROCESSES AND SIGNALING	2, T, Signal transduction mechanisms
B0R363	DNA topoisomerase 1 OS=Halobacterium salinarum (strain ATCC 29341 / DSM 671 / R1) GN=topA PE=3 SV=1	0.366503	6.53354e-07		B0R859	-3.88458	4.16861e-09	Serine protease halolysin R4 (EC 3.4.21.-)	OE4612F	hly	Subtilisin-like serine protease	2, CELLULAR PROCESSES AND SIGNALING	2, O, Posttranslational modification; protein turnover; chaperones
B0R8D0	30S ribosomal protein S7 OS=Halobacterium salinarum (strain ATCC 29341 / DSM 671 / R1) GN=rps7 PE=3 SV=1	0.760441	1.0639e-07		B0R3V4	-3.89271	3.60823e-10	Methylmalonyl-CoA mutase subunit A (EC 5.4.99.2)	OE1972F	mmcA1	Methylmalonyl-CoA mutase	3, METABOLISM	3, I, Lipid transport and metabolism
B0R4W1	50S ribosomal protein L10 OS=Halobacterium salinarum (strain ATCC 29341 / DSM 671 / R1) GN=rpl10 PE=3 SV=1	0.998027	1.42987e-10		B0R9W3	-4.27664	1.09121e-10	Alkaline phosphatase (EC 3.1.3.1)	OE5192R	aph	Alkaline phosphatase	3, METABOLISM	3, P, Inorganic ion transport and metabolism
B0R725	PhoU/TrkA-C domain protein OS=Halobacterium salinarum (strain ATCC 29341 / DSM 671 / R1) GN=pchB PE=4 SV=1	0.0182949	0.779407		B0R7Z0	-4.49772	3.36053e-19	Phosphate import ATP-binding protein PstB (EC 3.6.3.27) (ABC phosphate transporter) (Phosphate-transporting ATPase)	OE4479R	pstB1	ABC-type phosphate transport system, ATPase component	3, METABOLISM	3, P, Inorganic ion transport and metabolism
B0R488	Dimethylsulfoxide reductase subunit A OS=Halobacterium salinarum (strain ATCC 29341 / DSM 671 / R1) GN=dmsA PE=4 SV=1	-0.122394	0.767983		B0R9U7	-4.61568	3.46394e-10	ABC-type transport system ATP-binding protein (Probable substrate glycerol-3-phosphate)	OE5170F	ugpC	ABC-type sugar transport system, ATPase component	3, METABOLISM	3, G, Carbohydrate transport and metabolism
B0R6S2	Glycerol kinase OS=Halobacterium salinarum (strain ATCC 29341 / DSM 671 / R1) GN=glpK PE=3 SV=1	0.580823	9.54034e-10		B0R6E4	-5.34975	1.86313e-09	Glutamine-rich alkaline protein	OE3542R		Uncharacterized conserved protein	4, POORLY CHARACTERIZED	4, S, Function unknown
B0R383	Cell division protein FtsZ 1 OS=Halobacterium salinarum (strain ATCC 29341 / DSM 671 / R1) GN=ftsZ1 PE=3 SV=1	0.458612	8.05679e-06		B0R9U4	-5.65701	2.03793e-11	ABC-type transport system periplasmic substrate-binding protein (Probable substrate glycerol-3-phosphate)	OE5166F	ugpB	ABC-type sugar transport system, periplasmic component	3, METABOLISM	3, G, Carbohydrate transport and metabolism
B0R819	Uncharacterized protein OS=Halobacterium salinarum (strain ATCC 29341 / DSM 671 / R1) GN=OE_4539R PE=4 SV=1	0.385991	0.000226999		B0R7Z3	-6.33047	3.03079e-11	ABC-type transport system periplasmic substrate-binding protein (Probable substrate phosphate)	OE4485R	pstS1	ABC-type phosphate transport system, periplasmic component	3, METABOLISM	3, P, Inorganic ion transport and metabolism
B0R9Z1	Transducer protein Car OS=Halobacterium salinarum (strain ATCC 29341 / DSM 671 / R1) GN=car PE=1 SV=1	-0.214245	1.58639e-07
B0R6G1	GMP synthase [glutamine-hydrolyzing] subunit B OS=Halobacterium salinarum (strain ATCC 29341 / DSM 671 / R1) GN=guaAB PE=3 SV=1	0.422713	1.09223e-08
B0R9U0	Glycerol dehydrogenase OS=Halobacterium salinarum (strain ATCC 29341 / DSM 671 / R1) GN=gldA1 PE=4 SV=1	-0.312937	3.1726e-05
B0R396	Uncharacterized protein OS=Halobacterium salinarum (strain ATCC 29341 / DSM 671 / R1) GN=OE_1584R PE=4 SV=1	0.0581123	0.209135
B0R4V6	Cysteine--tRNA ligase OS=Halobacterium salinarum (strain ATCC 29341 / DSM 671 / R1) GN=cysS PE=3 SV=1	1.08474	7.71752e-10
B0R3X1	YgfD family GTPase OS=Halobacterium salinarum (strain ATCC 29341 / DSM 671 / R1) GN=ygfD PE=4 SV=1	-0.31476	0.339845
B0R807	Phenylalanine--tRNA ligase beta subunit OS=Halobacterium salinarum (strain ATCC 29341 / DSM 671 / R1) GN=pheT PE=3 SV=1	0.0132819	0.78984
B0R659	50S ribosomal protein L2 OS=Halobacterium salinarum (strain ATCC 29341 / DSM 671 / R1) GN=rpl2 PE=3 SV=1	0.560727	3.34084e-08
B0R748	Peptide chain release factor subunit 1 OS=Halobacterium salinarum (strain ATCC 29341 / DSM 671 / R1) GN=prf1 PE=1 SV=1	0.449037	2.75563e-08
B0R7C8	Dihydrolipoyl dehydrogenase OS=Halobacterium salinarum (strain ATCC 29341 / DSM 671 / R1) GN=lpdA PE=4 SV=1	-0.153125	0.0426024
B0R6V2	Histidine--tRNA ligase OS=Halobacterium salinarum (strain ATCC 29341 / DSM 671 / R1) GN=hisS PE=3 SV=1	0.411588	4.14719e-10
B0R3K2	SufB domain protein OS=Halobacterium salinarum (strain ATCC 29341 / DSM 671 / R1) GN=sufB2 PE=4 SV=1	-0.820088	2.07724e-09
B0R4G8	NamA family oxidoreductase OS=Halobacterium salinarum (strain ATCC 29341 / DSM 671 / R1) GN=OE_2360R PE=4 SV=1	0.5443	8.57832e-09
B0R6Y7	Translation initiation factor 2 subunit gamma OS=Halobacterium salinarum (strain ATCC 29341 / DSM 671 / R1) GN=eif2g PE=3 SV=1	0.632403	4.83432e-11
B0R6B6	UbiB family protein OS=Halobacterium salinarum (strain ATCC 29341 / DSM 671 / R1) GN=OE_3490R PE=4 SV=1	-0.0828413	0.0578646
B0R7Q7	Aspartokinase OS=Halobacterium salinarum (strain ATCC 29341 / DSM 671 / R1) GN=lysC PE=3 SV=1	0.636584	7.16371e-11
B0R662	30S ribosomal protein S3 OS=Halobacterium salinarum (strain ATCC 29341 / DSM 671 / R1) GN=rps3 PE=3 SV=1	0.550193	1.16207e-09
B0R3X8	3-hydroxyacyl-CoA dehydrogenase OS=Halobacterium salinarum (strain ATCC 29341 / DSM 671 / R1) GN=hbd1 PE=4 SV=1	-0.721433	0.000510838
B0R3T0	Flavin-containing amine-oxidoreductase OS=Halobacterium salinarum (strain ATCC 29341 / DSM 671 / R1) GN=OE_1936R PE=4 SV=1	-0.231661	6.18757e-06
B0R5H9	Diadenylate cyclase OS=Halobacterium salinarum (strain ATCC 29341 / DSM 671 / R1) GN=dacZ PE=3 SV=1	0.167846	1.08088e-06
B0R5W3	PQQ repeat protein OS=Halobacterium salinarum (strain ATCC 29341 / DSM 671 / R1) GN=OE_3227F PE=4 SV=1	-0.33348	5.53684e-06
B0R683	Adenylate kinase OS=Halobacterium salinarum (strain ATCC 29341 / DSM 671 / R1) GN=adk PE=3 SV=1	0.659375	2.51875e-10
B0R3R8	Cysteine synthase OS=Halobacterium salinarum (strain ATCC 29341 / DSM 671 / R1) GN=cysK1 PE=4 SV=1	0.401601	6.41073e-08
B0R3J3	DNA double-strand break repair Rad50 ATPase OS=Halobacterium salinarum (strain ATCC 29341 / DSM 671 / R1) GN=rad50 PE=3 SV=1	-0.0984194	0.146659
B0R2M5	50S ribosomal protein L10e OS=Halobacterium salinarum (strain ATCC 29341 / DSM 671 / R1) GN=rpl10e PE=3 SV=1	1.13088	3.34057e-13
B0R6U5	Probable translation initiation factor IF-2 OS=Halobacterium salinarum (strain ATCC 29341 / DSM 671 / R1) GN=infB PE=3 SV=1	1.18961	0.000114453
B0R3E6	PhoU domain protein OS=Halobacterium salinarum (strain ATCC 29341 / DSM 671 / R1) GN=phoU3 PE=4 SV=1	-1.93179	9.78409e-17
B0R507	Putative tRNA-specific adenosine deaminase OS=Halobacterium salinarum (strain ATCC 29341 / DSM 671 / R1) GN=OE_2676R PE=4 SV=1	0.333469	0.00233845
B0R4E4	ABC-type transport system ATP-binding protein (Probable substrate sugar) OS=Halobacterium salinarum (strain ATCC 29341 / DSM 671 / R1) GN=tsgD PE=4 SV=1	-0.214285	0.0348725
B0R7V1	Threonine synthase OS=Halobacterium salinarum (strain ATCC 29341 / DSM 671 / R1) GN=thrC1 PE=3 SV=1	0.407782	1.0338e-06
B0R548	Phosphoglycerate kinase OS=Halobacterium salinarum (strain ATCC 29341 / DSM 671 / R1) GN=pgk PE=3 SV=1	0.674906	7.77319e-07
B0R836	Uncharacterized protein OS=Halobacterium salinarum (strain ATCC 29341 / DSM 671 / R1) GN=OE_4563F PE=4 SV=1	0.15044	0.000529874
B0R460	30S ribosomal protein S15 OS=Halobacterium salinarum (strain ATCC 29341 / DSM 671 / R1) GN=rps15 PE=3 SV=1	0.435086	0.000112076
B0R8E3	Probable secreted glycoprotein OS=Halobacterium salinarum (strain ATCC 29341 / DSM 671 / R1) GN=OE_4757R PE=4 SV=1	0.185836	0.0223019
B0R2S9	Acyl-CoA synthetase OS=Halobacterium salinarum (strain ATCC 29341 / DSM 671 / R1) GN=acs4 PE=4 SV=1	-2.32126	1.09121e-10
B0R7R0	ABC-type transport system ATP-binding protein OS=Halobacterium salinarum (strain ATCC 29341 / DSM 671 / R1) GN=OE_4339R PE=4 SV=1	-0.9612	2.23484e-05
B0R5R0	Amidophosphoribosyltransferase OS=Halobacterium salinarum (strain ATCC 29341 / DSM 671 / R1) GN=purF PE=3 SV=1	-1.33855	1.34266e-07
B0R9T8	OPT family transport protein OS=Halobacterium salinarum (strain ATCC 29341 / DSM 671 / R1) GN=OE_5157F PE=4 SV=1	0.655537	1.26102e-07
B0R5M4	TrmB family transcription regulator TrmB OS=Halobacterium salinarum (strain ATCC 29341 / DSM 671 / R1) GN=trmB PE=4 SV=2	0.300039	0.00244061
B0R3X4	Acetyl-CoA C-acetyltransferase OS=Halobacterium salinarum (strain ATCC 29341 / DSM 671 / R1) GN=acaB1 PE=4 SV=1	0.284434	2.2862e-06
B0R3J0	Proteasome-activating nucleotidase OS=Halobacterium salinarum (strain ATCC 29341 / DSM 671 / R1) GN=pan2 PE=3 SV=1	0.394333	0.0134966
B0R4N6	Flagellin OS=Halobacterium salinarum (strain ATCC 29341 / DSM 671 / R1) GN=flgA2 PE=3 SV=1	-0.546345	6.16988e-06
B0R4D6	DUF293 domain protein OS=Halobacterium salinarum (strain ATCC 29341 / DSM 671 / R1) GN=OE_2306F PE=4 SV=1	0.265461	4.01829e-06
B0R4Y0	30S ribosomal protein S4 OS=Halobacterium salinarum (strain ATCC 29341 / DSM 671 / R1) GN=rps4 PE=3 SV=1	0.791235	2.57901e-08
B0R727	AstE domain protein OS=Halobacterium salinarum (strain ATCC 29341 / DSM 671 / R1) GN=OE_3940F PE=4 SV=1	-0.163537	0.00171423
B0R8G0	Probable glycosyltransferase, type 1 OS=Halobacterium salinarum (strain ATCC 29341 / DSM 671 / R1) GN=gth6 PE=4 SV=1	0.516924	5.72719e-09
B0R8L3	Regulatory protein GvpD OS=Halobacterium salinarum (strain ATCC 29341 / DSM 671 / R1) GN=gvpD1 PE=4 SV=1	-2.78492	3.5425e-16
B0R840	Aminopeptidase (Homolog to leucyl aminopeptidase / aminopeptidase T) OS=Halobacterium salinarum (strain ATCC 29341 / DSM 671 / R1) GN=pepB3 PE=4 SV=1	-0.0700247	0.117184
B0R4I7	Transducer protein Htr15 OS=Halobacterium salinarum (strain ATCC 29341 / DSM 671 / R1) GN=htr15 PE=4 SV=1	-0.360988	1.18625e-08
B0R3D9	PyrE-like protein OS=Halobacterium salinarum (strain ATCC 29341 / DSM 671 / R1) GN=OE_1672F PE=3 SV=1	-0.528516	1.24283e-11
B0R6V5	30S ribosomal protein S19e OS=Halobacterium salinarum (strain ATCC 29341 / DSM 671 / R1) GN=rps19e PE=3 SV=1	1.21923	5.19083e-09
B0R6J9	3-hydroxy-3-methylglutaryl-coenzyme A reductase OS=Halobacterium salinarum (strain ATCC 29341 / DSM 671 / R1) GN=hmgA PE=1 SV=1	0.177473	0.000230834
B0R510	Cystathionine synthase/lyase (Cystathionine gamma-synthase, cystathionine gamma-lyase, cystathionine beta-lyase) OS=Halobacterium salinarum (strain ATCC 29341 / DSM 671 / R1) GN=metB1 PE=4 SV=1	0.333018	1.49545e-06
B0R666	50S ribosomal protein L14 OS=Halobacterium salinarum (strain ATCC 29341 / DSM 671 / R1) GN=rpl14 PE=3 SV=1	0.832697	2.68046e-13
B0R360	Aspartyl/glutamyl-tRNA(Asn/Gln) amidotransferase subunit B OS=Halobacterium salinarum (strain ATCC 29341 / DSM 671 / R1) GN=gatB PE=3 SV=1	0.237466	0.000247844
B0R3F3	Probable oxidoreductase (Aldo-keto reductase family protein) OS=Halobacterium salinarum (strain ATCC 29341 / DSM 671 / R1) GN=OE_1698R PE=4 SV=1	0.214278	0.000114144
B0R3L4	Threonine synthase OS=Halobacterium salinarum (strain ATCC 29341 / DSM 671 / R1) GN=thrC2 PE=4 SV=1	0.854786	2.11787e-08
B0R744	Riboflavin kinase, CTP-dependent OS=Halobacterium salinarum (strain ATCC 29341 / DSM 671 / R1) GN=ribK PE=4 SV=1	0.151814	0.00233845
B0R6E5	Flavin-dependent pyridine nucleotide oxidoreductase OS=Halobacterium salinarum (strain ATCC 29341 / DSM 671 / R1) GN=OE_3544F PE=4 SV=1	0.910734	1.55846e-08
B0R7R5	Ribonucleoside-diphosphate reductase alpha subunit OS=Halobacterium salinarum (strain ATCC 29341 / DSM 671 / R1) GN=nrdA1 PE=4 SV=1	1.72183	6.43397e-12
B0R367	Transducer protein MpcT OS=Halobacterium salinarum (strain ATCC 29341 / DSM 671 / R1) GN=mpcT PE=1 SV=1	-0.799127	5.12104e-10
B0R471	Succinate-semialdehyde dehydrogenase OS=Halobacterium salinarum (strain ATCC 29341 / DSM 671 / R1) GN=gabD PE=4 SV=1	0.382136	0.000229678
B0R6Q0	Phosphoribosylaminoimidazole-succinocarboxamide synthase OS=Halobacterium salinarum (strain ATCC 29341 / DSM 671 / R1) GN=purC PE=3 SV=1	-0.488711	5.59358e-09
B0R424	UspA domain protein OS=Halobacterium salinarum (strain ATCC 29341 / DSM 671 / R1) GN=OE_2097F PE=4 SV=1	0.445613	8.5096e-09
B0R3L5	Amine oxidase domain protein OS=Halobacterium salinarum (strain ATCC 29341 / DSM 671 / R1) GN=OE_1808F PE=4 SV=1	0.196085	0.00486662
B0R358	Chromosome partition protein Smc OS=Halobacterium salinarum (strain ATCC 29341 / DSM 671 / R1) GN=smc PE=3 SV=1	0.198533	0.143371
B0R3E5	ABC-type transport system periplasmic substrate-binding protein (Probable substrate phosphate) OS=Halobacterium salinarum (strain ATCC 29341 / DSM 671 / R1) GN=pstS2 PE=4 SV=1	-1.40787	3.70152e-12
B0R601	Replication factor C large subunit OS=Halobacterium salinarum (strain ATCC 29341 / DSM 671 / R1) GN=rfcL PE=3 SV=1	0.435277	1.30526e-08
B0R9V9	Alpha/beta hydrolase fold protein OS=Halobacterium salinarum (strain ATCC 29341 / DSM 671 / R1) GN=OE_5187R PE=4 SV=1	-0.444567	5.02529e-09
B0R524	Probable copper-containing oxidoreductase OS=Halobacterium salinarum (strain ATCC 29341 / DSM 671 / R1) GN=OE_2703F PE=4 SV=1	1.14184	3.67627e-11
B0R831	Dihydroorotase OS=Halobacterium salinarum (strain ATCC 29341 / DSM 671 / R1) GN=pyrC PE=3 SV=1	-0.202238	0.0200076
B0R5V3	Probable cobalt-precorrin-6B C(15)-methyltransferase (decarboxylating) OS=Halobacterium salinarum (strain ATCC 29341 / DSM 671 / R1) GN=cbiT PE=3 SV=1	0.509167	1.09948e-11
B0R820	UspA domain protein OS=Halobacterium salinarum (strain ATCC 29341 / DSM 671 / R1) GN=OE_4540R PE=4 SV=1	0.446718	1.71707e-08
B0R3K0	Fe-S cluster assembly ATPase SufC OS=Halobacterium salinarum (strain ATCC 29341 / DSM 671 / R1) GN=sufC PE=4 SV=1	-0.759591	1.21017e-10
B0R4Y3	50S ribosomal protein L18e OS=Halobacterium salinarum (strain ATCC 29341 / DSM 671 / R1) GN=rpl18e PE=3 SV=1	0.821411	5.75298e-06
B0R6S3	Glycerol-3-phosphate dehydrogenase OS=Halobacterium salinarum (strain ATCC 29341 / DSM 671 / R1) GN=glpA1 PE=3 SV=1	0.802527	3.01406e-08
B0R301	Probable phosphodiesterase OS=Halobacterium salinarum (strain ATCC 29341 / DSM 671 / R1) GN=OE_1412F PE=4 SV=1	-0.407131	1.25391e-05
B0R4A4	Probable coiled coil protein OS=Halobacterium salinarum (strain ATCC 29341 / DSM 671 / R1) GN=OE_2249R PE=4 SV=1	-0.469925	6.45398e-09
B0R6N9	TrkA domain protein OS=Halobacterium salinarum (strain ATCC 29341 / DSM 671 / R1) GN=trkA6 PE=4 SV=1	-3.41556	1.39035e-12
B0R5Y6	Probable glycine dehydrogenase (decarboxylating) subunit 1 OS=Halobacterium salinarum (strain ATCC 29341 / DSM 671 / R1) GN=gcvPA PE=3 SV=1	-0.384694	2.2483e-09
B0R7Q4	IMP cyclohydrolase OS=Halobacterium salinarum (strain ATCC 29341 / DSM 671 / R1) GN=purO PE=3 SV=1	-1.24333	8.84725e-14
B0R4G6	Acetyl-CoA C-acetyltransferase catalytic subunit OS=Halobacterium salinarum (strain ATCC 29341 / DSM 671 / R1) GN=acaB2 PE=4 SV=1	0.171643	7.44101e-05
B0R7N7	ABC-type transport system permease protein (Probable substrate dipeptide/oligopeptide) OS=Halobacterium salinarum (strain ATCC 29341 / DSM 671 / R1) GN=dppC1 PE=3 SV=1	-0.378313	0.000128498
B0R2Q7	CCA-adding enzyme OS=Halobacterium salinarum (strain ATCC 29341 / DSM 671 / R1) GN=cca PE=3 SV=1	1.09315	8.54039e-06
B0R4S0	UTP--glucose-1-phosphate uridylyltransferase AglF OS=Halobacterium salinarum (strain ATCC 29341 / DSM 671 / R1) GN=aglF2 PE=4 SV=1	-0.306412	0.225872
B0R6L5	ArNOG05179 family protein (DUF87-related AAA-type ATPase) OS=Halobacterium salinarum (strain ATCC 29341 / DSM 671 / R1) GN=OE_3666F PE=4 SV=1	-0.0832239	0.31365
B0R5U2	HD family hydrolase OS=Halobacterium salinarum (strain ATCC 29341 / DSM 671 / R1) GN=OE_3188R PE=4 SV=1	0.320242	0.00861076
B0R2N8	Probable oxidoreductase (Short-chain dehydrogenase family) OS=Halobacterium salinarum (strain ATCC 29341 / DSM 671 / R1) GN=OE_1190F PE=3 SV=1	-0.586138	1.04482e-09
B0R7L9	Glutamate-1-semialdehyde 2,1-aminomutase OS=Halobacterium salinarum (strain ATCC 29341 / DSM 671 / R1) GN=hemL PE=3 SV=1	-0.285021	0.197937
B0R5K4	DUF1028 family protein OS=Halobacterium salinarum (strain ATCC 29341 / DSM 671 / R1) GN=OE_3045F PE=4 SV=1	0.0933155	0.0846524
B0R6F6	NADPH:quinone reductase OS=Halobacterium salinarum (strain ATCC 29341 / DSM 671 / R1) GN=qor1 PE=4 SV=1	-0.574296	5.43611e-07
B0R671	30S ribosomal protein S8 OS=Halobacterium salinarum (strain ATCC 29341 / DSM 671 / R1) GN=rps8 PE=3 SV=1	1.59684	1.29156e-13
B0R3D8	Glucose 1-dehydrogenase OS=Halobacterium salinarum (strain ATCC 29341 / DSM 671 / R1) GN=gdh PE=3 SV=1	0.220846	0.00463572
B0R722	Threonine ammonia-lyase OS=Halobacterium salinarum (strain ATCC 29341 / DSM 671 / R1) GN=ilvA PE=4 SV=1	0.326943	5.45718e-05
B0R5V6	Cobalt-precorrin-5A hydrolase OS=Halobacterium salinarum (strain ATCC 29341 / DSM 671 / R1) GN=cbiG PE=4 SV=1	0.334708	2.8024e-08
B0R3V5	GNAT family acetyltransferase OS=Halobacterium salinarum (strain ATCC 29341 / DSM 671 / R1) GN=OE_1974R PE=4 SV=1	-1.4904	7.38869e-05
B0R7H4	Phosphohexomutase (Phosphoglucomutase / phosphomannomutase) OS=Halobacterium salinarum (strain ATCC 29341 / DSM 671 / R1) GN=pmm2 PE=3 SV=1	0.411123	1.97478e-07
B0R5V5	Cobalt-precorrin-4 C11-methyltransferase OS=Halobacterium salinarum (strain ATCC 29341 / DSM 671 / R1) GN=cbiF PE=4 SV=1	0.0473461	0.00618962
B0R6Z2	Acetyl-CoA C-acyltransferase OS=Halobacterium salinarum (strain ATCC 29341 / DSM 671 / R1) GN=acaB3 PE=4 SV=1	-0.564818	0.0263507
B0R3P2	Probable M28 family peptidase (Homolog to aminopeptidase YwaD) OS=Halobacterium salinarum (strain ATCC 29341 / DSM 671 / R1) GN=ywaD1 PE=4 SV=1	-0.247199	0.0744575
B0R669	50S ribosomal protein L5 OS=Halobacterium salinarum (strain ATCC 29341 / DSM 671 / R1) GN=rpl5 PE=3 SV=1	0.180539	0.549104
B0R457	30S ribosomal protein S3Ae OS=Halobacterium salinarum (strain ATCC 29341 / DSM 671 / R1) GN=rps3ae PE=3 SV=1	0.781047	4.24965e-08
B0R6U8	Proteasome-activating nucleotidase OS=Halobacterium salinarum (strain ATCC 29341 / DSM 671 / R1) GN=pan1 PE=3 SV=1	-0.277005	0.00095889
B0R7C0	tRNA-splicing endonuclease OS=Halobacterium salinarum (strain ATCC 29341 / DSM 671 / R1) GN=endA PE=3 SV=1	0.317903	0.0490665
B0R676	30S ribosomal protein S5 OS=Halobacterium salinarum (strain ATCC 29341 / DSM 671 / R1) GN=rps5 PE=3 SV=1	1.06723	3.91621e-10
B0R2L6	Molybdopterin molybdenumtransferase OS=Halobacterium salinarum (strain ATCC 29341 / DSM 671 / R1) GN=moeA2 PE=4 SV=1	-0.280355	0.000362779
B0R436	DUF2110 family protein OS=Halobacterium salinarum (strain ATCC 29341 / DSM 671 / R1) GN=OE_2120F PE=4 SV=1	0.88799	8.89908e-11
B0R2V3	Cell division protein FtsZ 2 OS=Halobacterium salinarum (strain ATCC 29341 / DSM 671 / R1) GN=ftsZ2 PE=3 SV=1	-1.43903	4.16232e-18
B0R9X6	Probable HTH-type transcriptional regulator ArcR OS=Halobacterium salinarum (strain ATCC 29341 / DSM 671 / R1) GN=arcR PE=2 SV=1	-0.589024	3.09832e-09
B0R7V6	Argininosuccinate synthase OS=Halobacterium salinarum (strain ATCC 29341 / DSM 671 / R1) GN=argG PE=3 SV=1	0.559413	1.37474e-08
B0R302	Tubulin-like protein CetZ OS=Halobacterium salinarum (strain ATCC 29341 / DSM 671 / R1) GN=cetZ2 PE=3 SV=1	-0.0202748	0.834867
B0R6M3	YyaL family protein OS=Halobacterium salinarum (strain ATCC 29341 / DSM 671 / R1) GN=OE_3681R PE=4 SV=1	0.491884	0.000476983
B0R319	TRAM domain protein OS=Halobacterium salinarum (strain ATCC 29341 / DSM 671 / R1) GN=OE_1442R PE=4 SV=1	0.272189	0.000529803
B0R767	Electron transfer flavoprotein alpha subunit OS=Halobacterium salinarum (strain ATCC 29341 / DSM 671 / R1) GN=etfA PE=4 SV=1	0.136694	0.011227
B0R7P1	Glycine--tRNA ligase OS=Halobacterium salinarum (strain ATCC 29341 / DSM 671 / R1) GN=glyS PE=4 SV=1	0.265759	0.000104447
B0R6B1	Sensory rhodopsin II transducer OS=Halobacterium salinarum (strain ATCC 29341 / DSM 671 / R1) GN=htr2 PE=1 SV=1	0.341427	0.000138555
B0R4J5	Chemotaxis protein methyltransferase OS=Halobacterium salinarum (strain ATCC 29341 / DSM 671 / R1) GN=cheR PE=1 SV=1	-0.430372	1.87656e-08
B0R3X2	Alpha/beta hydrolase fold protein OS=Halobacterium salinarum (strain ATCC 29341 / DSM 671 / R1) GN=OE_2007F PE=4 SV=1	-0.0694866	0.155301
B0R3N7	Mrp-type sodium/proton antiporter system subunit E OS=Halobacterium salinarum (strain ATCC 29341 / DSM 671 / R1) GN=mrpE PE=4 SV=1	0.152702	0.00968228
B0R7M2	Hydroxymethylbilane synthase (Porphobilinogen deaminase) OS=Halobacterium salinarum (strain ATCC 29341 / DSM 671 / R1) GN=hemC PE=4 SV=1	0.279268	5.53826e-05
B0R8I0	Uncharacterized protein OS=Halobacterium salinarum (strain ATCC 29341 / DSM 671 / R1) GN=OE_1001F PE=4 SV=1	-1.16913	2.68126e-13
B0R3V3	CBS/parB domain protein OS=Halobacterium salinarum (strain ATCC 29341 / DSM 671 / R1) GN=OE_1969F PE=4 SV=1	0.198496	0.00170894
B0R3S9	Signal peptide peptidase SppA OS=Halobacterium salinarum (strain ATCC 29341 / DSM 671 / R1) GN=sppA PE=4 SV=1	-0.139937	3.1726e-05
B0R4N7	GTP cyclohydrolase III OS=Halobacterium salinarum (strain ATCC 29341 / DSM 671 / R1) GN=arfA1 PE=3 SV=1	-0.143439	0.00875274
B0R8D1	30S ribosomal protein S12 OS=Halobacterium salinarum (strain ATCC 29341 / DSM 671 / R1) GN=rps12 PE=3 SV=1	0.705078	6.31286e-13
B0R6R5	Archaeosine synthase OS=Halobacterium salinarum (strain ATCC 29341 / DSM 671 / R1) GN=arcS PE=4 SV=1	0.854431	8.97581e-07
B0R7F1	5-methylthioadenosine/S-adenosylhomocysteine deaminase OS=Halobacterium salinarum (strain ATCC 29341 / DSM 671 / R1) GN=mtaD PE=3 SV=1	0.458666	1.14777e-05
B0R3M0	Translation initiation factor 2 subunit alpha OS=Halobacterium salinarum (strain ATCC 29341 / DSM 671 / R1) GN=eif2a PE=3 SV=1	0.174478	0.00264503
B0R464	Cystathionine synthase/lyase (Cystathionine gamma-synthase, cystathionine gamma-lyase, cystathionine beta-lyase) OS=Halobacterium salinarum (strain ATCC 29341 / DSM 671 / R1) GN=metB2 PE=4 SV=1	-0.582447	2.60779e-06
B0R2Z4	Transcription initiation factor IIB OS=Halobacterium salinarum (strain ATCC 29341 / DSM 671 / R1) GN=tfbG PE=3 SV=1	-0.228308	0.585132
B0R4F5	Sensor box histidine kinase OS=Halobacterium salinarum (strain ATCC 29341 / DSM 671 / R1) GN=OE_2333R PE=4 SV=1	-0.186033	0.191331
B0R7B4	Ribose-phosphate pyrophosphokinase OS=Halobacterium salinarum (strain ATCC 29341 / DSM 671 / R1) GN=prs PE=3 SV=1	0.656951	2.72144e-09
B0R7C5	2-oxo-3-methylvalerate dehydrogenase E1 component alpha subunit OS=Halobacterium salinarum (strain ATCC 29341 / DSM 671 / R1) GN=oxdhA1 PE=4 SV=1	-0.203456	0.150996
B0R639	30S ribosomal protein S8e OS=Halobacterium salinarum (strain ATCC 29341 / DSM 671 / R1) GN=rps8e PE=3 SV=1	1.15836	0.000379337
B0R5Z5	Hydroxymethylglutaryl-CoA synthase OS=Halobacterium salinarum (strain ATCC 29341 / DSM 671 / R1) GN=hmgB PE=4 SV=1	0.823686	4.20889e-11
B0R781	Probable oxidoreductase (Homolog to saccharopine dehydrogenase) OS=Halobacterium salinarum (strain ATCC 29341 / DSM 671 / R1) GN=OE_4032R PE=4 SV=1	0.156985	0.350139
B0R2P6	ABC-type transport system ATP-binding/permease protein OS=Halobacterium salinarum (strain ATCC 29341 / DSM 671 / R1) GN=OE_1202F PE=4 SV=1	0.180367	0.195807
B0R7E6	TATA-box-binding protein OS=Halobacterium salinarum (strain ATCC 29341 / DSM 671 / R1) GN=tbpE PE=3 SV=1	0.64546	1.24491e-08
B0R2Z8	Inorganic pyrophosphatase OS=Halobacterium salinarum (strain ATCC 29341 / DSM 671 / R1) GN=ipp PE=3 SV=1	0.179564	0.00984277
B0R4W2	50S ribosomal protein L1 OS=Halobacterium salinarum (strain ATCC 29341 / DSM 671 / R1) GN=rpl1 PE=3 SV=1	0.996104	3.17754e-11
B0R4D7	Probable NADH dehydrogenase OS=Halobacterium salinarum (strain ATCC 29341 / DSM 671 / R1) GN=ndh PE=4 SV=1	0.384831	1.23584e-07
B0R6T7	Protein-export membrane protein SecD OS=Halobacterium salinarum (strain ATCC 29341 / DSM 671 / R1) GN=secD PE=3 SV=1	0.479266	3.43044e-06
B0R6I4	Transducer protein BasT OS=Halobacterium salinarum (strain ATCC 29341 / DSM 671 / R1) GN=basT PE=1 SV=1	-1.35374	1.12889e-09
B0R5W7	Cobalt-precorrin-7 C5-methyltransferase OS=Halobacterium salinarum (strain ATCC 29341 / DSM 671 / R1) GN=cbiE PE=4 SV=1	0.340257	5.02529e-09
B0R5V7	Cobalt-factor-III C17-methyltransferase OS=Halobacterium salinarum (strain ATCC 29341 / DSM 671 / R1) GN=cbiH1 PE=4 SV=1	0.33173	2.0938e-05
B0R4T2	Dolichyl-monophosphooligosaccharide--protein glycotransferase AglB OS=Halobacterium salinarum (strain ATCC 29341 / DSM 671 / R1) GN=aglB PE=4 SV=1	0.355742	0.000345103
B0R7U2	Pyridoxal phosphate-dependent aminotransferase OS=Halobacterium salinarum (strain ATCC 29341 / DSM 671 / R1) GN=OE_4391F PE=4 SV=1	-0.348921	3.38234e-09
B0R7A7	Ba3-type terminal oxidase subunit I OS=Halobacterium salinarum (strain ATCC 29341 / DSM 671 / R1) GN=cbaA PE=3 SV=1	0.287039	0.0032509
B0R304	Homolog to NAD-dependent epimerase/dehydratase OS=Halobacterium salinarum (strain ATCC 29341 / DSM 671 / R1) GN=OE_1417F PE=4 SV=1	0.66157	1.22987e-05
B0R4C8	Proteasome subunit beta OS=Halobacterium salinarum (strain ATCC 29341 / DSM 671 / R1) GN=psmB PE=3 SV=1	0.109018	0.022476
B0R3Y6	ABC-type transport system permease protein OS=Halobacterium salinarum (strain ATCC 29341 / DSM 671 / R1) GN=OE_2032F PE=4 SV=2	-0.235327	0.0118207
B0R590	ADP-dependent (S)-NAD(P)H-hydrate dehydratase OS=Halobacterium salinarum (strain ATCC 29341 / DSM 671 / R1) GN=nnrDE PE=3 SV=1	-0.239853	0.000282812
B0R7S1	Rhodanese domain protein OS=Halobacterium salinarum (strain ATCC 29341 / DSM 671 / R1) GN=tssA1 PE=4 SV=1	-0.892094	1.46701e-12
B0R758	V-type proton ATPase subunit E OS=Halobacterium salinarum (strain ATCC 29341 / DSM 671 / R1) GN=atpE PE=3 SV=1	0.283599	0.0588052
B0R2M8	Phosphoglycerate dehydrogenase OS=Halobacterium salinarum (strain ATCC 29341 / DSM 671 / R1) GN=serA3 PE=3 SV=1	-0.192979	4.71977e-06
B0R6H4	Glutamyl-tRNA(Gln) amidotransferase subunit D OS=Halobacterium salinarum (strain ATCC 29341 / DSM 671 / R1) GN=gatD PE=3 SV=1	0.29391	4.86254e-05
B0R5D0	Flavin-dependent thymidylate synthase OS=Halobacterium salinarum (strain ATCC 29341 / DSM 671 / R1) GN=thyX PE=3 SV=1	0.033842	0.608568
B0R757	V-type ATP synthase subunit C OS=Halobacterium salinarum (strain ATCC 29341 / DSM 671 / R1) GN=atpC PE=3 SV=1	0.165622	0.681585
B0R9D2	ORC1-type DNA replication protein OS=Halobacterium salinarum (strain ATCC 29341 / DSM 671 / R1) GN=orc4 PE=3 SV=1	-0.0842313	0.179271
B0R4W5	GTP-binding protein Drg OS=Halobacterium salinarum (strain ATCC 29341 / DSM 671 / R1) GN=drg PE=4 SV=1	1.03099	8.78427e-11
B0R6C2	Siroheme decarboxylase AhbB OS=Halobacterium salinarum (strain ATCC 29341 / DSM 671 / R1) GN=ahbB PE=4 SV=1	0.437302	0.00060398
B0R5M5	eIF-2B domain protein OS=Halobacterium salinarum (strain ATCC 29341 / DSM 671 / R1) GN=OE_3082R PE=3 SV=1	0.920294	6.68517e-07
B0R9X2	Arginine/ornithine antiporter ArcD OS=Halobacterium salinarum (strain ATCC 29341 / DSM 671 / R1) GN=arcD PE=1 SV=1	-0.573708	3.48076e-08
B0R6P1	Probable branched-chain amino acid dehydrogenase E1 component alpha subunit OS=Halobacterium salinarum (strain ATCC 29341 / DSM 671 / R1) GN=oxdhA2 PE=4 SV=2	0.624482	1.48532e-09
B0R872	SIMPL domain protein OS=Halobacterium salinarum (strain ATCC 29341 / DSM 671 / R1) GN=OE_4633F PE=4 SV=1	-0.85264	0.034869
B0R4P8	Homolog to S-adenosylmethionine-dependent methyltransferase OS=Halobacterium salinarum (strain ATCC 29341 / DSM 671 / R1) GN=OE_2497F PE=4 SV=1	-1.44892	1.42328e-06
B0R842	ABC-type transport system periplasmic substrate-binding protein OS=Halobacterium salinarum (strain ATCC 29341 / DSM 671 / R1) GN=OE_4576F PE=4 SV=1	1.43944	2.52168e-07
B0R6W9	NH(3)-dependent NAD(+) synthetase OS=Halobacterium salinarum (strain ATCC 29341 / DSM 671 / R1) GN=nadE PE=3 SV=1	-0.354755	0.00710581
B0R3N8	Phosphopantothenoylcysteine decarboxylase / phosphopantothenate--cysteine ligase OS=Halobacterium salinarum (strain ATCC 29341 / DSM 671 / R1) GN=coaBC PE=4 SV=1	0.21585	0.360416
B0R4V2	Sirohydrochlorin cobaltochelatase OS=Halobacterium salinarum (strain ATCC 29341 / DSM 671 / R1) GN=cbiX2 PE=4 SV=1	-0.0648177	0.0693083
B0R334	2-amino-3,7-dideoxy-D-threo-hept-6-ulosonate synthase OS=Halobacterium salinarum (strain ATCC 29341 / DSM 671 / R1) GN=fba2 PE=3 SV=1	0.180048	0.0205104
B0R3J9	Probable oxidoreductase (Short-chain dehydrogenase family) OS=Halobacterium salinarum (strain ATCC 29341 / DSM 671 / R1) GN=OE_1778R PE=3 SV=1	0.169738	0.026801
B0R3Q6	Phosphomevalonate decarboxylase OS=Halobacterium salinarum (strain ATCC 29341 / DSM 671 / R1) GN=mvaD PE=4 SV=1	0.862956	3.18037e-09
B0R2U1	50S ribosomal protein L15e OS=Halobacterium salinarum (strain ATCC 29341 / DSM 671 / R1) GN=rpl15e PE=3 SV=1	0.526872	1.76574e-07
B0R4T1	Glycosyltransferase AglG OS=Halobacterium salinarum (strain ATCC 29341 / DSM 671 / R1) GN=aglG PE=4 SV=1	0.431102	3.03346e-07
B0R3V4	Methylmalonyl-CoA mutase subunit A OS=Halobacterium salinarum (strain ATCC 29341 / DSM 671 / R1) GN=mmcA1 PE=4 SV=1	-3.89271	3.60823e-10
B0R4K7	DHH/RecJ family phosphoesterase OS=Halobacterium salinarum (strain ATCC 29341 / DSM 671 / R1) GN=OE_2428R PE=4 SV=1	0.132503	0.00580396
B0R7X3	Signal recognition particle 54 kDa protein OS=Halobacterium salinarum (strain ATCC 29341 / DSM 671 / R1) GN=srp54 PE=3 SV=1	0.596096	4.62711e-08
B0R5L9	Histidinol dehydrogenase OS=Halobacterium salinarum (strain ATCC 29341 / DSM 671 / R1) GN=hisD PE=3 SV=1	0.229513	0.00336549
B0R674	50S ribosomal protein L19e OS=Halobacterium salinarum (strain ATCC 29341 / DSM 671 / R1) GN=rpl19e PE=3 SV=1	0.538964	1.00814e-05
B0R4U6	Uncharacterized protein OS=Halobacterium salinarum (strain ATCC 29341 / DSM 671 / R1) GN=OE_2573F PE=4 SV=1	0.00467273	0.762582
B0R553	Uncharacterized protein OS=Halobacterium salinarum (strain ATCC 29341 / DSM 671 / R1) GN=OE_2755R PE=4 SV=1	0.657555	1.96063e-06
B0R3E2	Phosphate import ATP-binding protein PstB OS=Halobacterium salinarum (strain ATCC 29341 / DSM 671 / R1) GN=pstB2 PE=3 SV=1	-1.29924	2.49463e-11
B0R808	Dihydroorotate dehydrogenase (quinone) OS=Halobacterium salinarum (strain ATCC 29341 / DSM 671 / R1) GN=pyrD PE=3 SV=1	0.247048	0.000570091
B0R3D5	D-gluconate dehydratase OS=Halobacterium salinarum (strain ATCC 29341 / DSM 671 / R1) GN=gnaD PE=4 SV=1	-1.15526	0.0091385
B0R386	Shikimate dehydrogenase (NADP(+)) OS=Halobacterium salinarum (strain ATCC 29341 / DSM 671 / R1) GN=aroE PE=3 SV=1	-0.498843	0.0114232
B0R6F1	Carbamoyl-phosphate synthase small chain OS=Halobacterium salinarum (strain ATCC 29341 / DSM 671 / R1) GN=carA PE=3 SV=1	0.0108414	0.823229
B0R3S8	GATase domain protein OS=Halobacterium salinarum (strain ATCC 29341 / DSM 671 / R1) GN=OE_1932R PE=4 SV=1	-0.278109	5.10503e-07
B0R796	ATP-dependent DNA helicase MCM (Intein-containing) OS=Halobacterium salinarum (strain ATCC 29341 / DSM 671 / R1) GN=mcm PE=3 SV=1	0.809623	3.67627e-11
B0R537	Glutamate dehydrogenase OS=Halobacterium salinarum (strain ATCC 29341 / DSM 671 / R1) GN=gdhA2 PE=3 SV=1	0.98678	1.09121e-10
B0R646	Homolog to translation elongation factor aEF-1 alpha subunit OS=Halobacterium salinarum (strain ATCC 29341 / DSM 671 / R1) GN=OE_3371F PE=4 SV=1	-0.16731	0.516589
B0R4W7	Glyoxalase domain protein OS=Halobacterium salinarum (strain ATCC 29341 / DSM 671 / R1) GN=OE_2610F PE=4 SV=1	0.685194	2.0449e-07
B0R3D7	HAD superfamily hydrolase OS=Halobacterium salinarum (strain ATCC 29341 / DSM 671 / R1) GN=OE_1668R PE=4 SV=1	-0.462033	5.00228e-05
B0R4P6	Oxidoreductase (Homolog to zinc-containing alcohol dehydrogenase / threonine 3-dehydrogenase) OS=Halobacterium salinarum (strain ATCC 29341 / DSM 671 / R1) GN=adh6 PE=4 SV=2	-1.02791	1.34266e-07
B0R7T4	Origin-associated GTP-binding protein OapA OS=Halobacterium salinarum (strain ATCC 29341 / DSM 671 / R1) GN=oapA PE=4 SV=1	0.416325	9.37545e-09
B0R7E0	Tyrosine--tRNA ligase OS=Halobacterium salinarum (strain ATCC 29341 / DSM 671 / R1) GN=tyrS PE=3 SV=1	0.187349	0.00347148
B0R8I6	Sugar nucleotidyltransferase OS=Halobacterium salinarum (strain ATCC 29341 / DSM 671 / R1) GN=graD2 PE=4 SV=1	0.419089	1.22046e-06
B0R4J2	HEAT repeat-containing taxis protein OE_2401F OS=Halobacterium salinarum (strain ATCC 29341 / DSM 671 / R1) GN=OE_2401F PE=1 SV=1	-0.00563022	0.972863
B0R675	50S ribosomal protein L18 OS=Halobacterium salinarum (strain ATCC 29341 / DSM 671 / R1) GN=rpl18 PE=3 SV=1	0.354299	0.000532607
B0R7N6	ABC-type transport system ATP-binding protein (Probable substrate dipeptide/oligopeptide) OS=Halobacterium salinarum (strain ATCC 29341 / DSM 671 / R1) GN=dppD1 PE=4 SV=1	-0.0589152	0.275195
B0R5F8	Homolog to ornithine cyclodeaminase OS=Halobacterium salinarum (strain ATCC 29341 / DSM 671 / R1) GN=OE_2945F PE=4 SV=1	-0.0476232	0.910105
B0R887	HAD superfamily hydrolase OS=Halobacterium salinarum (strain ATCC 29341 / DSM 671 / R1) GN=OE_4659R PE=4 SV=1	0.165781	0.0164095
B0R5E4	Dihydropteroate synthase OS=Halobacterium salinarum (strain ATCC 29341 / DSM 671 / R1) GN=folP PE=4 SV=1	0.42101	0.000397914
B0R3T1	Propionyl-CoA carboxylase carboxyltransferase component OS=Halobacterium salinarum (strain ATCC 29341 / DSM 671 / R1) GN=pccB1 PE=4 SV=2	-0.326148	4.58761e-06
B0R4B5	Phosphoribosylformylglycinamidine synthase subunit PurL OS=Halobacterium salinarum (strain ATCC 29341 / DSM 671 / R1) GN=purL PE=3 SV=1	-0.829919	5.73312e-09
B0R7F7	DNA polymerase sliding clamp OS=Halobacterium salinarum (strain ATCC 29341 / DSM 671 / R1) GN=pcn PE=3 SV=1	0.71629	7.37127e-07
B0R698	Probable oxidoreductase (Short-chain dehydrogenase family) OS=Halobacterium salinarum (strain ATCC 29341 / DSM 671 / R1) GN=OE_3458R PE=4 SV=1	-0.159044	0.0626715
B0R3A5	GalE family epimerase/dehydratase OS=Halobacterium salinarum (strain ATCC 29341 / DSM 671 / R1) GN=OE_1599F PE=4 SV=1	0.378954	0.0101057
B0R7W1	Ferritin DpsA OS=Halobacterium salinarum (strain ATCC 29341 / DSM 671 / R1) GN=dpsA PE=3 SV=1	-2.2485	0.01323
B0R469	HD family hydrolase OS=Halobacterium salinarum (strain ATCC 29341 / DSM 671 / R1) GN=OE_2187F PE=4 SV=1	-0.618632	2.33791e-09
B0R7V5	Argininosuccinate lyase OS=Halobacterium salinarum (strain ATCC 29341 / DSM 671 / R1) GN=argH PE=3 SV=1	-0.0640338	0.402997
B0R6L7	KaiC domain protein OS=Halobacterium salinarum (strain ATCC 29341 / DSM 671 / R1) GN=OE_3669R PE=4 SV=1	0.150234	0.0148308
B0R593	SBDS family protein OS=Halobacterium salinarum (strain ATCC 29341 / DSM 671 / R1) GN=OE_2828R PE=4 SV=1	-0.63923	3.9771e-06
B0R6D2	Uncharacterized protein OS=Halobacterium salinarum (strain ATCC 29341 / DSM 671 / R1) GN=OE_3517F PE=4 SV=2	0.62482	0.020522
B0R6Z5	Kef-type transport system OS=Halobacterium salinarum (strain ATCC 29341 / DSM 671 / R1) GN=kef1 PE=4 SV=1	0.410675	5.73079e-06
B0R7M3	Uroporphyrin-III C-methyltransferase OS=Halobacterium salinarum (strain ATCC 29341 / DSM 671 / R1) GN=sirA PE=3 SV=1	0.800358	7.1095e-14
B0R5W6	Cobalt-precorrin-8 methylmutase OS=Halobacterium salinarum (strain ATCC 29341 / DSM 671 / R1) GN=cbiC PE=4 SV=1	0.0568501	0.0775757
B0R5B6	Succinate dehydrogenase subunit B OS=Halobacterium salinarum (strain ATCC 29341 / DSM 671 / R1) GN=sdhB PE=4 SV=1	0.081362	0.00690599
B0R4R1	OsmC domain protein OS=Halobacterium salinarum (strain ATCC 29341 / DSM 671 / R1) GN=OE_2515F PE=4 SV=1	-0.166519	0.063085
B0R5Y8	Probable aminomethyltransferase OS=Halobacterium salinarum (strain ATCC 29341 / DSM 671 / R1) GN=gcvT PE=3 SV=1	0.439964	8.33498e-06
B0R4P5	GTP cyclohydrolase III OS=Halobacterium salinarum (strain ATCC 29341 / DSM 671 / R1) GN=arfA2 PE=3 SV=1	-0.808218	4.96516e-05
B0R5A0	Lrp/AsnC family transcription regulator / TrkA domain protein OS=Halobacterium salinarum (strain ATCC 29341 / DSM 671 / R1) GN=OE_2844R PE=4 SV=1	0.0436758	0.777852
B0R3U0	N5-carboxyaminoimidazole ribonucleotide mutase OS=Halobacterium salinarum (strain ATCC 29341 / DSM 671 / R1) GN=purE PE=3 SV=1	-1.46957	1.76156e-11
B0R4D2	Type 2 DNA topoisomerase 6 subunit A OS=Halobacterium salinarum (strain ATCC 29341 / DSM 671 / R1) GN=top6A PE=3 SV=1	0.182125	0.0543523
B0R5R9	Protein pelota homolog OS=Halobacterium salinarum (strain ATCC 29341 / DSM 671 / R1) GN=pelA PE=3 SV=1	0.608178	9.78409e-17
B0R7K0	Uracil phosphoribosyltransferase OS=Halobacterium salinarum (strain ATCC 29341 / DSM 671 / R1) GN=upp PE=3 SV=1	0.778624	5.14044e-06
B0R613	Uncharacterized protein OS=Halobacterium salinarum (strain ATCC 29341 / DSM 671 / R1) GN=OE_3322F PE=4 SV=1	-0.0314131	0.535874
B0R4I9	Flagellin OS=Halobacterium salinarum (strain ATCC 29341 / DSM 671 / R1) GN=flgB1 PE=3 SV=1	-0.287984	0.000128647
B0R5J7	Uncharacterized protein OS=Halobacterium salinarum (strain ATCC 29341 / DSM 671 / R1) GN=OE_3028R PE=4 SV=1	2.0942	0.000146337
B0R710	ABC-type transport system periplasmic substrate-binding protein (Probable substrate phosphate/phosphonate) OS=Halobacterium salinarum (strain ATCC 29341 / DSM 671 / R1) GN=phnD PE=4 SV=1	-0.0724077	0.488023
B0R3F9	Oxoglutarate--ferredoxin oxidoreductase beta subunit OS=Halobacterium salinarum (strain ATCC 29341 / DSM 671 / R1) GN=korB PE=4 SV=1	0.615631	1.98591e-10
B0R4Y4	50S ribosomal protein L13 OS=Halobacterium salinarum (strain ATCC 29341 / DSM 671 / R1) GN=rpl13 PE=3 SV=1	3.26204	1.4098e-07
B0R3Z4	Cryptochrome/photolyase-related protein OS=Halobacterium salinarum (strain ATCC 29341 / DSM 671 / R1) GN=phr3 PE=4 SV=1	-1.78089	1.11946e-07
B0R2L0	DUF4330 family protein OS=Halobacterium salinarum (strain ATCC 29341 / DSM 671 / R1) GN=OE_1133F PE=4 SV=1	0.272874	0.0236589
B0R776	Replication protein A OS=Halobacterium salinarum (strain ATCC 29341 / DSM 671 / R1) GN=rpa3 PE=4 SV=1	0.372481	0.000469474
B0R7Q5	MJ0936 family phosphodiesterase OS=Halobacterium salinarum (strain ATCC 29341 / DSM 671 / R1) GN=OE_4330F PE=4 SV=1	-0.044409	0.430469
B0R414	RNA 3'-terminal phosphate cyclase OS=Halobacterium salinarum (strain ATCC 29341 / DSM 671 / R1) GN=rtcA PE=3 SV=1	-0.369018	0.0016177
B0R557	Chorismate synthase OS=Halobacterium salinarum (strain ATCC 29341 / DSM 671 / R1) GN=aroC PE=3 SV=1	-0.438136	2.07236e-06
B0R8D9	Uncharacterized protein OS=Halobacterium salinarum (strain ATCC 29341 / DSM 671 / R1) GN=OE_4748F PE=4 SV=2	-1.08915	2.35357e-08
B0R8B8	DUF1028 family protein OS=Halobacterium salinarum (strain ATCC 29341 / DSM 671 / R1) GN=OE_4714F PE=4 SV=1	0.893797	0.0985
B0R4G1	ABC-type transport system periplasmic substrate-binding protein OS=Halobacterium salinarum (strain ATCC 29341 / DSM 671 / R1) GN=OE_2348R PE=4 SV=1	0.662581	9.74364e-10
B0R7G8	DNA-binding protein MutS2 OS=Halobacterium salinarum (strain ATCC 29341 / DSM 671 / R1) GN=mutS5a PE=3 SV=1	0.327024	0.0259781
B0R5E1	Probable oxidoreductase (Short-chain dehydrogenase family) OS=Halobacterium salinarum (strain ATCC 29341 / DSM 671 / R1) GN=OE_2916F PE=4 SV=1	-0.848663	9.91418e-07
B0R8F8	FkbM family methyltransferase OS=Halobacterium salinarum (strain ATCC 29341 / DSM 671 / R1) GN=OE_1079F PE=4 SV=1	0.8694	1.16207e-09
B0R6B2	GTP cyclohydrolase 1 type 2 homolog OS=Halobacterium salinarum (strain ATCC 29341 / DSM 671 / R1) GN=OE_3482R PE=3 SV=1	-0.0165378	0.921801
B0R6N1	CYPL-type peptidylprolyl isomerase OS=Halobacterium salinarum (strain ATCC 29341 / DSM 671 / R1) GN=ppiA PE=4 SV=1	-0.117589	0.0168506
B0R777	Rpa-associated protein OS=Halobacterium salinarum (strain ATCC 29341 / DSM 671 / R1) GN=rpap3 PE=4 SV=1	0.327521	1.26004e-05
B0R3A6	Glycerol-1-phosphate dehydrogenase [NAD(P)+] OS=Halobacterium salinarum (strain ATCC 29341 / DSM 671 / R1) GN=egsA PE=3 SV=1	-0.330252	0.00448016
B0R7B5	Uncharacterized protein OS=Halobacterium salinarum (strain ATCC 29341 / DSM 671 / R1) GN=OE_4089R PE=4 SV=1	0.595364	5.01319e-08
B0R648	Uncharacterized protein OS=Halobacterium salinarum (strain ATCC 29341 / DSM 671 / R1) GN=OE_3374R PE=4 SV=1	0.560896	8.74034e-06
B0R5J6	DUF181 family protein OS=Halobacterium salinarum (strain ATCC 29341 / DSM 671 / R1) GN=OE_3022R PE=4 SV=1	0.383013	0.0558872
B0R4T6	O-succinylbenzoate--CoA ligase OS=Halobacterium salinarum (strain ATCC 29341 / DSM 671 / R1) GN=menE PE=4 SV=1	0.155955	0.00949815
B0R4J4	Taxis protein CheF2 OS=Halobacterium salinarum (strain ATCC 29341 / DSM 671 / R1) GN=cheF2 PE=1 SV=1	0.131618	0.463575
B0R5M7	tRNA-splicing ligase RtcB OS=Halobacterium salinarum (strain ATCC 29341 / DSM 671 / R1) GN=rtcB PE=3 SV=1	-0.0348587	0.13927
B0R461	Transducer protein Htr6 OS=Halobacterium salinarum (strain ATCC 29341 / DSM 671 / R1) GN=htr6 PE=1 SV=1	-0.271933	0.00389632
B0R6K2	Amidohydrolase domain protein OS=Halobacterium salinarum (strain ATCC 29341 / DSM 671 / R1) GN=OE_3642F PE=4 SV=1	0.0819674	0.00251614
B0R528	Acyl-CoA dehydrogenase OS=Halobacterium salinarum (strain ATCC 29341 / DSM 671 / R1) GN=acd3 PE=3 SV=1	-1.62186	0.00120727
B0R9T2	Tubulin-like protein CetZ OS=Halobacterium salinarum (strain ATCC 29341 / DSM 671 / R1) GN=ftsZ5 PE=3 SV=1	0.390035	6.83764e-07
B0R476	Homolog to NAD-dependent epimerase/dehydratase OS=Halobacterium salinarum (strain ATCC 29341 / DSM 671 / R1) GN=OE_2197R PE=4 SV=1	0.512054	0.0412226
B0R349	Probable L-aspartate decarboxylase OS=Halobacterium salinarum (strain ATCC 29341 / DSM 671 / R1) GN=mfnA PE=3 SV=1	1.13446	1.47586e-11
B0R3E7	Homolog to sulfate adenylyltransferase small subunit OS=Halobacterium salinarum (strain ATCC 29341 / DSM 671 / R1) GN=OE_1684F PE=4 SV=1	0.804044	5.68285e-09
B0R307	Probable glycosyltransferase, type 2 OS=Halobacterium salinarum (strain ATCC 29341 / DSM 671 / R1) GN=gtl5 PE=4 SV=1	1.4695	5.01272e-09
B0R6H5	GNAT family acetyltransferase OS=Halobacterium salinarum (strain ATCC 29341 / DSM 671 / R1) GN=OE_3592F PE=4 SV=1	0.0994431	0.474132
B0R8C1	Ribonuclease R OS=Halobacterium salinarum (strain ATCC 29341 / DSM 671 / R1) GN=rnr PE=4 SV=1	0.362644	0.0483559
B0R3H5	Alpha/beta hydrolase fold protein OS=Halobacterium salinarum (strain ATCC 29341 / DSM 671 / R1) GN=OE_1738R PE=4 SV=1	0.123398	0.0991383
B0R3K7	DUF124 family protein OS=Halobacterium salinarum (strain ATCC 29341 / DSM 671 / R1) GN=OE_1792F PE=4 SV=1	-0.553018	2.40514e-07
B0R9Q9	ParA domain protein OS=Halobacterium salinarum (strain ATCC 29341 / DSM 671 / R1) GN=parA4 PE=4 SV=1	0.151055	1.75912e-05
B0R4K0	Chemotaxis response regulator protein-glutamate methylesterase/glutamine deamidase OS=Halobacterium salinarum (strain ATCC 29341 / DSM 671 / R1) GN=cheB PE=1 SV=1	-0.239577	0.352884
B0R845	6-phosphogluconate dehydrogenase, NAD(+)-dependent, decarboxylating OS=Halobacterium salinarum (strain ATCC 29341 / DSM 671 / R1) GN=gndA PE=3 SV=1	0.115238	0.00351556
B0R3U9	NADH dehydrogenase-like complex subunit L OS=Halobacterium salinarum (strain ATCC 29341 / DSM 671 / R1) GN=nuoL PE=4 SV=1	0.320668	1.15531e-07
B0R6W5	O-acetyltransferase (Homolog to galactoside O-acetyltransferase) OS=Halobacterium salinarum (strain ATCC 29341 / DSM 671 / R1) GN=OE_3836F PE=4 SV=1	-0.578383	2.4486e-05
B0R4X8	Iron-sulfur cluster carrier protein OS=Halobacterium salinarum (strain ATCC 29341 / DSM 671 / R1) GN=apbC PE=3 SV=1	0.774843	4.15167e-09
B0R6I5	Chemotactic signal transduction system substrate-binding protein BasB OS=Halobacterium salinarum (strain ATCC 29341 / DSM 671 / R1) GN=basB PE=1 SV=1	-1.11536	0.145934
B0R514	rRNA/tRNA 2'-O-methyltransferase complex protein Nop5 OS=Halobacterium salinarum (strain ATCC 29341 / DSM 671 / R1) GN=nop5 PE=4 SV=1	0.793232	1.42328e-06
B0R7E2	Ribonuclease Z OS=Halobacterium salinarum (strain ATCC 29341 / DSM 671 / R1) GN=rnz PE=3 SV=1	0.723521	0.001007
B0R9B3	ParA domain protein OS=Halobacterium salinarum (strain ATCC 29341 / DSM 671 / R1) GN=parA5 PE=4 SV=1	0.401958	5.93328e-08
B0R3I4	GTP-binding protein OS=Halobacterium salinarum (strain ATCC 29341 / DSM 671 / R1) GN=OE_1757R PE=4 SV=1	0.969031	1.90417e-09
B0R6U1	Probable glucose-6-phosphate isomerase OS=Halobacterium salinarum (strain ATCC 29341 / DSM 671 / R1) GN=pgi PE=3 SV=1	0.0888988	0.0588721
B0R3L8	PAC2 family protein OS=Halobacterium salinarum (strain ATCC 29341 / DSM 671 / R1) GN=OE_1816R PE=4 SV=1	0.182746	8.90417e-05
B0R679	Protein translocase subunit SecY OS=Halobacterium salinarum (strain ATCC 29341 / DSM 671 / R1) GN=secY PE=3 SV=1	0.53749	0.268186
B0R412	2-dehydropantoate 2-reductase OS=Halobacterium salinarum (strain ATCC 29341 / DSM 671 / R1) GN=panE PE=3 SV=1	0.0450807	0.388435
B0R4B6	PHP domain protein OS=Halobacterium salinarum (strain ATCC 29341 / DSM 671 / R1) GN=OE_2276F PE=4 SV=1	1.27784	0.00125297
B0R4U7	HTH domain protein OS=Halobacterium salinarum (strain ATCC 29341 / DSM 671 / R1) GN=OE_2577R PE=4 SV=1	-0.633335	5.09857e-05
B0R6L9	GTP cyclohydrolase MptA OS=Halobacterium salinarum (strain ATCC 29341 / DSM 671 / R1) GN=mptA PE=3 SV=1	0.900483	2.82771e-11
B0R3U2	NADH dehydrogenase-like complex subunit B OS=Halobacterium salinarum (strain ATCC 29341 / DSM 671 / R1) GN=nuoB PE=3 SV=1	0.0679071	0.0692089
B0R6L6	UspA domain protein OS=Halobacterium salinarum (strain ATCC 29341 / DSM 671 / R1) GN=OE_3668F PE=4 SV=1	1.11855	3.25698e-10
B0R3Y1	Fructose-1,6-bisphosphatase class 1 OS=Halobacterium salinarum (strain ATCC 29341 / DSM 671 / R1) GN=fbp PE=3 SV=1	-0.205438	0.0489349
B0R506	Probable ribosomal RNA small subunit methyltransferase A OS=Halobacterium salinarum (strain ATCC 29341 / DSM 671 / R1) GN=rsmA PE=3 SV=1	0.680628	2.91022e-07
B0R9Q4	TrkA domain protein OS=Halobacterium salinarum (strain ATCC 29341 / DSM 671 / R1) GN=trkA3 PE=4 SV=1	-0.0721517	0.165369
B0R881	Thioredoxin OS=Halobacterium salinarum (strain ATCC 29341 / DSM 671 / R1) GN=trxA2 PE=4 SV=1	1.29104	4.13161e-07
B0R642	Orotidine 5'-phosphate decarboxylase OS=Halobacterium salinarum (strain ATCC 29341 / DSM 671 / R1) GN=pyrF PE=3 SV=1	0.981332	7.97896e-05
B0R4Y2	DNA-directed RNA polymerase subunit D OS=Halobacterium salinarum (strain ATCC 29341 / DSM 671 / R1) GN=rpoD PE=3 SV=1	1.13279	3.44565e-08
B0R7E3	Replication factor C small subunit OS=Halobacterium salinarum (strain ATCC 29341 / DSM 671 / R1) GN=rfcC PE=4 SV=1	0.731179	3.72493e-05
B0R6Y2	30S ribosomal protein S24e OS=Halobacterium salinarum (strain ATCC 29341 / DSM 671 / R1) GN=rps24e PE=3 SV=1	-0.290084	0.00117502
B0R8E1	TetR family transcription regulator OS=Halobacterium salinarum (strain ATCC 29341 / DSM 671 / R1) GN=OE_4753R PE=4 SV=1	0.000690365	0.998529
B0R3D0	M20 family amidohydrolase (Homolog to indole-3-acetyl-aspartate hydrolase) OS=Halobacterium salinarum (strain ATCC 29341 / DSM 671 / R1) GN=OE_1656F PE=4 SV=1	-1.11862	0.000299463
B0R8N5	Cytochrome bd ubiquinol oxidase subunit I OS=Halobacterium salinarum (strain ATCC 29341 / DSM 671 / R1) GN=cydA1 PE=4 SV=1	-0.943871	8.60686e-15
B0R6B7	Hsp20-type molecular chaperone OS=Halobacterium salinarum (strain ATCC 29341 / DSM 671 / R1) GN=hsp20C PE=3 SV=1	0.729256	3.03079e-11
B0R7E9	ATP phosphoribosyltransferase OS=Halobacterium salinarum (strain ATCC 29341 / DSM 671 / R1) GN=hisG PE=3 SV=1	-0.248266	0.0418938
B0R8R0	ParA domain protein OS=Halobacterium salinarum (strain ATCC 29341 / DSM 671 / R1) GN=parA6a PE=4 SV=2	0.596269	1.18056e-06
B0R3U4	NADH dehydrogenase-like complex subunit H OS=Halobacterium salinarum (strain ATCC 29341 / DSM 671 / R1) GN=nuoH PE=3 SV=1	0.26276	4.37833e-07
B0R2L3	Molybdopterin synthase catalytic subunit OS=Halobacterium salinarum (strain ATCC 29341 / DSM 671 / R1) GN=moaE PE=4 SV=1	0.197193	0.0206305
B0R606	Probable oxidoreductase (Aldo-keto reductase family protein) OS=Halobacterium salinarum (strain ATCC 29341 / DSM 671 / R1) GN=OE_3312R PE=4 SV=1	0.415273	0.0548297
B0R5Z0	DUF88 family protein OS=Halobacterium salinarum (strain ATCC 29341 / DSM 671 / R1) GN=OE_3283F PE=4 SV=1	-0.158373	0.488074
B0R4E0	Uridine phosphorylase OS=Halobacterium salinarum (strain ATCC 29341 / DSM 671 / R1) GN=udp2 PE=4 SV=1	0.478567	3.01123e-06
B0R393	Sugar nucleotidyltransferase OS=Halobacterium salinarum (strain ATCC 29341 / DSM 671 / R1) GN=graD1 PE=4 SV=1	-1.29128	1.04482e-09
B0R7K3	DUF21/CBS domain protein OS=Halobacterium salinarum (strain ATCC 29341 / DSM 671 / R1) GN=OE_4238R PE=4 SV=1	0.194527	0.451909
B0R3Y4	ABC-type transport system ATP-binding protein OS=Halobacterium salinarum (strain ATCC 29341 / DSM 671 / R1) GN=OE_2026F PE=4 SV=1	-0.55133	1.10769e-05
B0R9T1	Amidohydrolase domain protein OS=Halobacterium salinarum (strain ATCC 29341 / DSM 671 / R1) GN=OE_5141R PE=4 SV=1	1.15009	2.17543e-07
B0R429	GAF domain protein OS=Halobacterium salinarum (strain ATCC 29341 / DSM 671 / R1) GN=OE_2105F PE=4 SV=1	-1.33981	3.10165e-10
B0R8R5	Uncharacterized protein OS=Halobacterium salinarum (strain ATCC 29341 / DSM 671 / R1) GN=OE_6226F PE=4 SV=1	-0.486172	0.094656
B0R4Y9	30S ribosomal protein S2 OS=Halobacterium salinarum (strain ATCC 29341 / DSM 671 / R1) GN=rps2 PE=3 SV=1	0.903051	1.94936e-13
B0R3B5	DUF88 family protein OS=Halobacterium salinarum (strain ATCC 29341 / DSM 671 / R1) GN=OE_1626F PE=4 SV=1	0.397917	0.291443
B0R5L2	Probable deoxyhypusine synthase OS=Halobacterium salinarum (strain ATCC 29341 / DSM 671 / R1) GN=dys PE=3 SV=1	0.280639	0.00952822
B0R5I4	Glutamate--cysteine ligase OS=Halobacterium salinarum (strain ATCC 29341 / DSM 671 / R1) GN=gshA PE=3 SV=1	-0.65701	0.234036
B0R5W4	ATP-dependent cobaltochelatase subunit ChlID OS=Halobacterium salinarum (strain ATCC 29341 / DSM 671 / R1) GN=chlID PE=4 SV=1	0.469531	0.000245817
B0R3L3	TRAP-type transport system periplasmic substrate-binding protein OS=Halobacterium salinarum (strain ATCC 29341 / DSM 671 / R1) GN=OE_1806R PE=4 SV=1	0.168995	0.00120532
B0R9P6	Stomatin family protein OS=Halobacterium salinarum (strain ATCC 29341 / DSM 671 / R1) GN=OE_5091F PE=4 SV=1	0.290858	1.44093e-05
B0R3Q5	Endonuclease III OS=Halobacterium salinarum (strain ATCC 29341 / DSM 671 / R1) GN=nthA PE=3 SV=1	0.178597	0.0715346
B0R721	Enamine/imine deaminase OS=Halobacterium salinarum (strain ATCC 29341 / DSM 671 / R1) GN=ridA PE=4 SV=1	0.305864	0.00507968
B0R376	Nicotinamide mononucleotide deamidase OS=Halobacterium salinarum (strain ATCC 29341 / DSM 671 / R1) GN=OE_1550F PE=4 SV=1	-0.269256	0.00154887
B0R5P6	Uncharacterized protein OS=Halobacterium salinarum (strain ATCC 29341 / DSM 671 / R1) GN=OE_3116F PE=4 SV=1	-0.0453453	0.489495
B0R672	50S ribosomal protein L6 OS=Halobacterium salinarum (strain ATCC 29341 / DSM 671 / R1) GN=rpl6 PE=3 SV=1	0.254542	0.0164095
B0R3G4	Probable oxidoreductase (Short-chain dehydrogenase family) OS=Halobacterium salinarum (strain ATCC 29341 / DSM 671 / R1) GN=OE_1719R PE=4 SV=1	-0.408962	0.00848425
B0R3I2	Pyridoxal phosphate-dependent aminotransferase OS=Halobacterium salinarum (strain ATCC 29341 / DSM 671 / R1) GN=aspC1 PE=4 SV=1	-0.881895	0.00537224
B0R8I5	Sugar nucleotidyltransferase OS=Halobacterium salinarum (strain ATCC 29341 / DSM 671 / R1) GN=graD5 PE=4 SV=1	-0.571056	3.15913e-05
B0R652	Carotenoid 3,4-desaturase OS=Halobacterium salinarum (strain ATCC 29341 / DSM 671 / R1) GN=crtD PE=4 SV=1	0.0721218	0.912058
B0R4L9	Uncharacterized protein OS=Halobacterium salinarum (strain ATCC 29341 / DSM 671 / R1) GN=OE_2443R PE=4 SV=1	-2.25527	2.03297e-08
B0R8S1	ORC1-type DNA replication protein OS=Halobacterium salinarum (strain ATCC 29341 / DSM 671 / R1) GN=orc10a PE=3 SV=1	-0.387911	2.15657e-07
B0R411	Uncharacterized protein OS=Halobacterium salinarum (strain ATCC 29341 / DSM 671 / R1) GN=OE_2077F PE=4 SV=1	0.756381	3.93252e-07
B0R4C5	Phosphoribosylformylglycinamidine cyclo-ligase OS=Halobacterium salinarum (strain ATCC 29341 / DSM 671 / R1) GN=purM PE=3 SV=1	-1.43939	7.1095e-14
B0R5E6	tRNA (Cytidine/uridine-2'-O-)-methyltransferase OS=Halobacterium salinarum (strain ATCC 29341 / DSM 671 / R1) GN=OE_2923F PE=4 SV=1	0.467654	0.0855197
B0RA22	TrkA domain protein OS=Halobacterium salinarum (strain ATCC 29341 / DSM 671 / R1) GN=trkA8 PE=4 SV=1	0.104472	0.453249
B0R667	50S ribosomal protein L24 OS=Halobacterium salinarum (strain ATCC 29341 / DSM 671 / R1) GN=rpl24 PE=3 SV=1	0.696004	0.0329662
B0R7W8	UPF0200 protein OE_4442F OS=Halobacterium salinarum (strain ATCC 29341 / DSM 671 / R1) GN=OE_4442F PE=3 SV=1	1.24315	2.40813e-07
B0R410	MATE efflux family protein OS=Halobacterium salinarum (strain ATCC 29341 / DSM 671 / R1) GN=OE_2076F PE=4 SV=1	0.316221	0.00336466
B0R8I3	Uncharacterized protein OS=Halobacterium salinarum (strain ATCC 29341 / DSM 671 / R1) GN=OE_1008F PE=4 SV=1	0.194159	0.320779
B0R4K5	Pyridoxal phosphate-dependent aminotransferase (Homolog to histidinol-phosphate aminotransferase / aspartate aminotransferase) OS=Halobacterium salinarum (strain ATCC 29341 / DSM 671 / R1) GN=aat1 PE=4 SV=1	1.12932	9.01484e-08
B0R6P6	Uncharacterized protein OS=Halobacterium salinarum (strain ATCC 29341 / DSM 671 / R1) GN=OE_3719F PE=4 SV=1	0.190309	0.00639953
B0R508	DNA-directed RNA polymerase subunit F OS=Halobacterium salinarum (strain ATCC 29341 / DSM 671 / R1) GN=rpoF PE=4 SV=1	0.248898	0.00499553
B0R660	30S ribosomal protein S19 OS=Halobacterium salinarum (strain ATCC 29341 / DSM 671 / R1) GN=rps19 PE=3 SV=1	1.33254	1.66209e-13
B0R323	Probable S-adenosylmethionine-dependent methyltransferase OS=Halobacterium salinarum (strain ATCC 29341 / DSM 671 / R1) GN=OE_1451F PE=4 SV=1	1.22534	0.00083939
B0R7B8	Uncharacterized protein OS=Halobacterium salinarum (strain ATCC 29341 / DSM 671 / R1) GN=OE_4099R PE=4 SV=1	-0.271911	0.30837
B0R465	Uncharacterized protein OS=Halobacterium salinarum (strain ATCC 29341 / DSM 671 / R1) GN=OE_2175F PE=4 SV=1	-1.13829	5.12172e-08
B0R3C3	Enoyl-CoA hydratase OS=Halobacterium salinarum (strain ATCC 29341 / DSM 671 / R1) GN=fadA2 PE=3 SV=1	-1.03704	0.00112885
B0R4C9	DNA ligase OS=Halobacterium salinarum (strain ATCC 29341 / DSM 671 / R1) GN=lig PE=3 SV=1	0.76795	2.72144e-09
B0R743	3,4-dihydroxy-2-butanone 4-phosphate synthase OS=Halobacterium salinarum (strain ATCC 29341 / DSM 671 / R1) GN=ribB PE=3 SV=1	0.540276	0.0110121
B0R6S5	Glycerol-3-phosphate dehydrogenase subunit C OS=Halobacterium salinarum (strain ATCC 29341 / DSM 671 / R1) GN=glpC PE=4 SV=1	0.215137	0.517724
B0R6M9	Siroheme decarboxylase AhbA OS=Halobacterium salinarum (strain ATCC 29341 / DSM 671 / R1) GN=ahbA PE=4 SV=1	0.538145	4.04773e-11
B0R4W9	Diphthine synthase OS=Halobacterium salinarum (strain ATCC 29341 / DSM 671 / R1) GN=dphB PE=3 SV=1	0.894956	4.58866e-06
B0R4K2	Purine-binding taxis protein CheW OS=Halobacterium salinarum (strain ATCC 29341 / DSM 671 / R1) GN=cheW1 PE=4 SV=1	-0.238838	0.00115663
B0R7C9	Prephenate dehydratase OS=Halobacterium salinarum (strain ATCC 29341 / DSM 671 / R1) GN=pheA PE=4 SV=1	-0.112201	0.014876
B0R4A1	Probable S-adenosylmethionine-dependent methyltransferase OS=Halobacterium salinarum (strain ATCC 29341 / DSM 671 / R1) GN=OE_2244R PE=4 SV=1	0.57094	2.32702e-08
B0R806	Phenylalanine--tRNA ligase alpha subunit OS=Halobacterium salinarum (strain ATCC 29341 / DSM 671 / R1) GN=pheS PE=3 SV=1	-0.119198	0.313395
B0R5V8	Cobalt-factor-III C17-methyltransferase OS=Halobacterium salinarum (strain ATCC 29341 / DSM 671 / R1) GN=cbiH2 PE=4 SV=1	0.527338	5.80268e-08
B0R7R9	UvrABC system protein B OS=Halobacterium salinarum (strain ATCC 29341 / DSM 671 / R1) GN=uvrB PE=3 SV=1	-0.543233	0.000480015
B0R899	Peptidase M24 family protein OS=Halobacterium salinarum (strain ATCC 29341 / DSM 671 / R1) GN=OE_4680F PE=4 SV=1	0.219762	0.00892689
B0R5L0	2-phospho-L-lactate transferase OS=Halobacterium salinarum (strain ATCC 29341 / DSM 671 / R1) GN=cofD PE=3 SV=1	0.544846	0.000772517
B0R4R7	Beta-lactamase domain protein OS=Halobacterium salinarum (strain ATCC 29341 / DSM 671 / R1) GN=OE_2527F PE=4 SV=1	0.664083	4.50145e-07
B0R2T0	DNA mismatch repair protein MutS 1 OS=Halobacterium salinarum (strain ATCC 29341 / DSM 671 / R1) GN=mutS1 PE=3 SV=1	0.686031	0.00124306
B0R4U1	2-succinyl-5-enolpyruvyl-6-hydroxy-3-cyclohexene-1-carboxylate synthase OS=Halobacterium salinarum (strain ATCC 29341 / DSM 671 / R1) GN=menD PE=3 SV=1	0.457709	0.000338597
B0R9M2	Probable Kdp system regulatory protein KdpQ OS=Halobacterium salinarum (strain ATCC 29341 / DSM 671 / R1) GN=kdpQ PE=2 SV=1	-0.209527	0.0277516
B0R576	Rpa-associated protein OS=Halobacterium salinarum (strain ATCC 29341 / DSM 671 / R1) GN=rpap1 PE=4 SV=1	-0.229354	1.10579e-05
B0R4Y1	30S ribosomal protein S11 OS=Halobacterium salinarum (strain ATCC 29341 / DSM 671 / R1) GN=rps11 PE=3 SV=1	0.681347	1.16319e-06
B0R762	Probable demethylmenaquinone methyltransferase OS=Halobacterium salinarum (strain ATCC 29341 / DSM 671 / R1) GN=menG PE=4 SV=1	0.673152	5.98435e-08
B0R3B0	Probable glycosyltransferase, type 1 OS=Halobacterium salinarum (strain ATCC 29341 / DSM 671 / R1) GN=gth3 PE=4 SV=1	0.693959	0.00896661
B0R374	ArsA family ATPase OS=Halobacterium salinarum (strain ATCC 29341 / DSM 671 / R1) GN=arsA2 PE=4 SV=1	0.774539	7.30248e-05
B0R406	Probable Xaa-Pro dipeptidase OS=Halobacterium salinarum (strain ATCC 29341 / DSM 671 / R1) GN=pepQ PE=3 SV=1	-0.210993	0.0349881
B0R6N8	Lrp/AsnC family transcription regulator OS=Halobacterium salinarum (strain ATCC 29341 / DSM 671 / R1) GN=OE_3708R PE=4 SV=1	-3.25965	3.38234e-09
B0R4J3	Taxis protein CheF1 OS=Halobacterium salinarum (strain ATCC 29341 / DSM 671 / R1) GN=cheF1 PE=1 SV=1	0.353621	0.00199207
B0R8I4	Glutamine--fructose-6-phosphate aminotransferase [isomerizing] OS=Halobacterium salinarum (strain ATCC 29341 / DSM 671 / R1) GN=glmS PE=3 SV=1	-0.508397	0.00405855
B0R738	Proline dehydrogenase OS=Halobacterium salinarum (strain ATCC 29341 / DSM 671 / R1) GN=fadM PE=4 SV=1	-0.213377	0.59871
B0R5L4	Aspartate-semialdehyde dehydrogenase OS=Halobacterium salinarum (strain ATCC 29341 / DSM 671 / R1) GN=asd PE=3 SV=1	0.0569545	0.088224
B0R8L1	Gas-vesicle-associated protein GvpF OS=Halobacterium salinarum (strain ATCC 29341 / DSM 671 / R1) GN=gvpF1 PE=4 SV=1	-0.563339	1.83922e-10
B0R9L7	TrkA domain protein OS=Halobacterium salinarum (strain ATCC 29341 / DSM 671 / R1) GN=trkA2 PE=4 SV=1	0.00172764	0.988684
B0R2Q5	Archaeal histone OS=Halobacterium salinarum (strain ATCC 29341 / DSM 671 / R1) GN=hstA PE=4 SV=1	0.731413	0.000234057
B0R5S1	Homolog to elongator complex protein ELP3 OS=Halobacterium salinarum (strain ATCC 29341 / DSM 671 / R1) GN=elp3 PE=4 SV=1	0.754524	1.27717e-09
B0R6R6	tRNA-guanine(15) transglycosylase OS=Halobacterium salinarum (strain ATCC 29341 / DSM 671 / R1) GN=tgtA PE=3 SV=1	0.866998	1.17238e-08
B0R3C6	NUDIX family hydrolase OS=Halobacterium salinarum (strain ATCC 29341 / DSM 671 / R1) GN=OE_1648R PE=4 SV=1	0.0263909	0.783818
B0R7Z4	ArNOG08307 family NADH-binding domain protein OS=Halobacterium salinarum (strain ATCC 29341 / DSM 671 / R1) GN=OE_4487F PE=4 SV=1	-0.965174	0.00111889
B0R5Z7	Cro/C1 family transcription regulator OS=Halobacterium salinarum (strain ATCC 29341 / DSM 671 / R1) GN=OE_3299R PE=4 SV=1	0.561098	9.91481e-06
B0R7S2	Rhodanese domain protein OS=Halobacterium salinarum (strain ATCC 29341 / DSM 671 / R1) GN=tssA2 PE=4 SV=1	0.138298	0.220466
B0R4Z4	Bifunctional short chain isoprenyl diphosphate synthase OS=Halobacterium salinarum (strain ATCC 29341 / DSM 671 / R1) GN=idsA1 PE=3 SV=1	0.376318	2.65022e-07
B0R7G9	ORC1-type DNA replication protein OS=Halobacterium salinarum (strain ATCC 29341 / DSM 671 / R1) GN=orc6 PE=3 SV=1	-0.00390672	0.955621
B0R3R5	CRM domain protein OS=Halobacterium salinarum (strain ATCC 29341 / DSM 671 / R1) GN=OE_1909F PE=4 SV=1	0.72168	2.57253e-08
B0R9T0	Lipoate-protein ligase domain protein OS=Halobacterium salinarum (strain ATCC 29341 / DSM 671 / R1) GN=lpl2 PE=4 SV=1	-0.255231	0.0733833
B0R4N5	Flagellin OS=Halobacterium salinarum (strain ATCC 29341 / DSM 671 / R1) GN=flgA1 PE=3 SV=1	-0.213929	0.0103115
B0R690	MOSC domain protein OS=Halobacterium salinarum (strain ATCC 29341 / DSM 671 / R1) GN=OE_3439F PE=4 SV=1	0.317774	0.094656
B0R835	Isochorismatase family protein OS=Halobacterium salinarum (strain ATCC 29341 / DSM 671 / R1) GN=entB2 PE=4 SV=1	0.404853	5.54123e-05
B0R677	50S ribosomal protein L30 OS=Halobacterium salinarum (strain ATCC 29341 / DSM 671 / R1) GN=rpl30 PE=3 SV=1	0.973612	5.26059e-12
B0R653	Methenyltetrahydromethanopterin cyclohydrolase OS=Halobacterium salinarum (strain ATCC 29341 / DSM 671 / R1) GN=mch PE=3 SV=1	0.0955955	0.0368656
B0R6Q6	Phosphoribosylformylglycinamidine synthase subunit PurS OS=Halobacterium salinarum (strain ATCC 29341 / DSM 671 / R1) GN=purS PE=3 SV=1	-0.369128	3.31722e-07
B0R6U7	Pyruvoyl-dependent arginine decarboxylase OS=Halobacterium salinarum (strain ATCC 29341 / DSM 671 / R1) GN=pdaD PE=3 SV=1	0.0335444	0.704485
B0R4J8	Putative CheY-P phosphatase CheC1 OS=Halobacterium salinarum (strain ATCC 29341 / DSM 671 / R1) GN=cheC1 PE=3 SV=1	0.316197	4.63835e-07
B0R636	DNA repair and recombination protein RadB OS=Halobacterium salinarum (strain ATCC 29341 / DSM 671 / R1) GN=radB PE=3 SV=1	1.05992	0.0131428
B0R327	S-adenosylmethionine hydroxide adenosyltransferase family protein OS=Halobacterium salinarum (strain ATCC 29341 / DSM 671 / R1) GN=OE_1461R PE=4 SV=1	0.0972067	0.542035
B0R9G7	HTH domain protein OS=Halobacterium salinarum (strain ATCC 29341 / DSM 671 / R1) GN=OE_6098R PE=4 SV=1	-1.16059	2.97168e-05
B0R7P8	ABC-type transport system ATP-binding protein (Probable substrate dipeptide/oligopeptide) OS=Halobacterium salinarum (strain ATCC 29341 / DSM 671 / R1) GN=dppF3 PE=4 SV=1	-1.43988	0.000103906
B0R8B6	Uncharacterized protein OS=Halobacterium salinarum (strain ATCC 29341 / DSM 671 / R1) GN=OE_4712F PE=4 SV=1	0.58281	2.3776e-05
B0R778	CopG domain protein OS=Halobacterium salinarum (strain ATCC 29341 / DSM 671 / R1) GN=OE_4027F PE=4 SV=1	-0.583166	0.00898527
B0R509	50S ribosomal protein L21e OS=Halobacterium salinarum (strain ATCC 29341 / DSM 671 / R1) GN=rpl21e PE=3 SV=1	0.59085	1.16289e-10
B0R546	Uncharacterized protein OS=Halobacterium salinarum (strain ATCC 29341 / DSM 671 / R1) GN=OE_2743F PE=4 SV=1	-0.612434	7.71752e-10
B0R313	Hsp20-type molecular chaperone OS=Halobacterium salinarum (strain ATCC 29341 / DSM 671 / R1) GN=hsp20D PE=3 SV=1	0.162222	0.000352889
B0R4X9	30S ribosomal protein S13 OS=Halobacterium salinarum (strain ATCC 29341 / DSM 671 / R1) GN=rps13 PE=3 SV=1	0.0231102	0.791293
B0R3T4	Homolog to citrate lyase beta subunit OS=Halobacterium salinarum (strain ATCC 29341 / DSM 671 / R1) GN=citE PE=4 SV=1	-0.3093	5.45718e-05
B0R8E2	Probable secreted glycoprotein OS=Halobacterium salinarum (strain ATCC 29341 / DSM 671 / R1) GN=OE_4755F PE=4 SV=1	-0.168496	0.0418938
B0R7U5	O-acetylhomoserine aminocarboxypropyltransferase (Methionine synthase) OS=Halobacterium salinarum (strain ATCC 29341 / DSM 671 / R1) GN=metY PE=4 SV=1	-0.774329	0.0011014
B0R8B3	Homolog to glycine cleavage system protein T OS=Halobacterium salinarum (strain ATCC 29341 / DSM 671 / R1) GN=OE_4705R PE=3 SV=1	-0.015351	0.980857
B0R7X8	50S ribosomal protein L31e OS=Halobacterium salinarum (strain ATCC 29341 / DSM 671 / R1) GN=rpl31e PE=3 SV=1	1.26731	1.18088e-11
B0R668	30S ribosomal protein S4e OS=Halobacterium salinarum (strain ATCC 29341 / DSM 671 / R1) GN=rps4e PE=3 SV=1	0.605033	8.27928e-11
B0R4H6	Purine-binding taxis protein CheW OS=Halobacterium salinarum (strain ATCC 29341 / DSM 671 / R1) GN=cheW2 PE=4 SV=1	0.195129	0.0615078
B0R3Q1	Halocyanin HcpE OS=Halobacterium salinarum (strain ATCC 29341 / DSM 671 / R1) GN=hcpE PE=4 SV=1	-0.0949678	0.271735
B0R5X0	Cobyrinate a,c-diamide synthase OS=Halobacterium salinarum (strain ATCC 29341 / DSM 671 / R1) GN=cbiA PE=3 SV=1	-0.540444	4.80444e-06
B0R8P3	HTH-10 family transcription regulator OS=Halobacterium salinarum (strain ATCC 29341 / DSM 671 / R1) GN=OE_6196R PE=4 SV=1	-0.768335	0.00199207
B0R730	tRNA(Ile2) 2-agmatinylcytidine synthetase TiaS OS=Halobacterium salinarum (strain ATCC 29341 / DSM 671 / R1) GN=tiaS PE=3 SV=1	0.488966	0.000338597
B0R631	UspA domain protein OS=Halobacterium salinarum (strain ATCC 29341 / DSM 671 / R1) GN=OE_3346R PE=4 SV=1	0.171415	2.2581e-05
B0R4Z1	Mevalonate kinase OS=Halobacterium salinarum (strain ATCC 29341 / DSM 671 / R1) GN=mvk PE=3 SV=1	0.1249	0.067276
B0R3M9	Mrp-type sodium/proton antiporter system subunit D2 OS=Halobacterium salinarum (strain ATCC 29341 / DSM 671 / R1) GN=mrpD2 PE=4 SV=1	0.209324	0.00112105
B0R6R3	Homolog to phage PhiH1 repressor protein OS=Halobacterium salinarum (strain ATCC 29341 / DSM 671 / R1) GN=OE_3746R PE=4 SV=1	0.283969	0.0777732
B0R9S4	Gas-vesicle operon protein GvpO OS=Halobacterium salinarum (strain ATCC 29341 / DSM 671 / R1) GN=gvpO2 PE=4 SV=1	-0.804935	3.16203e-08
B0R6F3	Isopentenyl-diphosphate Delta-isomerase OS=Halobacterium salinarum (strain ATCC 29341 / DSM 671 / R1) GN=idiA PE=3 SV=1	-0.135851	0.0762183
B0R713	tRNA (guanine(26)-N(2))-dimethyltransferase OS=Halobacterium salinarum (strain ATCC 29341 / DSM 671 / R1) GN=trm1 PE=3 SV=1	0.497784	0.0822147
B0R8K9	Gas-vesicle operon protein GvpH OS=Halobacterium salinarum (strain ATCC 29341 / DSM 671 / R1) GN=gvpH1 PE=4 SV=1	-1.90059	3.11597e-11
B0R6Q7	Formyltetrahydrofolate deformylase OS=Halobacterium salinarum (strain ATCC 29341 / DSM 671 / R1) GN=purU PE=4 SV=1	0.353293	0.423111
B0R8F6	UDP-glucose 6-dehydrogenase AglM OS=Halobacterium salinarum (strain ATCC 29341 / DSM 671 / R1) GN=aglM2 PE=3 SV=1	0.0991851	0.0194841
B0R5A7	Adenylate cyclase domain protein OS=Halobacterium salinarum (strain ATCC 29341 / DSM 671 / R1) GN=OE_2856F PE=4 SV=1	-1.03855	1.74817e-05
B0R2S7	Sensor/bat box HTH-10 family transcription regulator OS=Halobacterium salinarum (strain ATCC 29341 / DSM 671 / R1) GN=boa1 PE=4 SV=1	-1.09996	8.37291e-05
B0R7B9	Tryptophan--tRNA ligase OS=Halobacterium salinarum (strain ATCC 29341 / DSM 671 / R1) GN=trpS1 PE=3 SV=1	1.09798	2.69869e-08
B0R312	FAD-dependent oxidoreductase OS=Halobacterium salinarum (strain ATCC 29341 / DSM 671 / R1) GN=OE_1432F PE=4 SV=1	0.645357	1.21467e-09
B0R6D8	Amine oxidase domain protein OS=Halobacterium salinarum (strain ATCC 29341 / DSM 671 / R1) GN=OE_3533F PE=4 SV=1	0.396328	0.00759111
B0R6Z7	Beta-lactamase domain protein OS=Halobacterium salinarum (strain ATCC 29341 / DSM 671 / R1) GN=OE_3892R PE=4 SV=1	-0.439021	1.33594e-05
B0R592	GTPase HflX OS=Halobacterium salinarum (strain ATCC 29341 / DSM 671 / R1) GN=hflX2 PE=3 SV=1	0.458562	6.8511e-09
B0R435	Transcription factor E OS=Halobacterium salinarum (strain ATCC 29341 / DSM 671 / R1) GN=tfeA PE=3 SV=1	0.644018	0.00949151
B0R310	Probable flavin containing oxidoreductase (Homolog to phytoene desaturase / monoamine oxidase) OS=Halobacterium salinarum (strain ATCC 29341 / DSM 671 / R1) GN=OE_1426F PE=4 SV=1	-0.701342	2.75833e-05
B0R4H0	Nitroreductase family protein OS=Halobacterium salinarum (strain ATCC 29341 / DSM 671 / R1) GN=OE_2364R PE=4 SV=1	0.119175	0.542584
B0R6N4	Geranylgeranylglyceryl phosphate synthase OS=Halobacterium salinarum (strain ATCC 29341 / DSM 671 / R1) GN=pcrB2 PE=3 SV=1	0.477153	0.112063
B0R829	ABC-type transport system permease protein (Probable substrate dipeptide/oligopeptide) OS=Halobacterium salinarum (strain ATCC 29341 / DSM 671 / R1) GN=dppC2 PE=3 SV=1	-0.729126	0.000210323
B0R889	Archaemetzincin OS=Halobacterium salinarum (strain ATCC 29341 / DSM 671 / R1) GN=amzA PE=3 SV=1	1.45964	4.84961e-08
B0R587	Uncharacterized protein OS=Halobacterium salinarum (strain ATCC 29341 / DSM 671 / R1) GN=OE_2816F PE=4 SV=1	1.93151	9.01484e-08
B0R3Y5	ABC-type transport system permease protein OS=Halobacterium salinarum (strain ATCC 29341 / DSM 671 / R1) GN=OE_2027F PE=4 SV=1	-0.48648	1.14967e-05
B0R6Y0	Probable bifunctional tRNA threonylcarbamoyladenosine biosynthesis protein OS=Halobacterium salinarum (strain ATCC 29341 / DSM 671 / R1) GN=kae1 PE=3 SV=1	1.9052	6.37081e-06
B0R2Y7	Probable dCTP deaminase OS=Halobacterium salinarum (strain ATCC 29341 / DSM 671 / R1) GN=dcd PE=3 SV=1	0.216753	0.0658895
B0R3P9	Cytochrome bc1 complex Rieske iron-sulfur protein OS=Halobacterium salinarum (strain ATCC 29341 / DSM 671 / R1) GN=petA PE=4 SV=1	0.0758897	0.451706
B0R5N6	Bacterioopsin activator Bat OS=Halobacterium salinarum (strain ATCC 29341 / DSM 671 / R1) GN=bat PE=4 SV=1	-1.28386	0.0012761
B0R7G0	Uncharacterized protein OS=Halobacterium salinarum (strain ATCC 29341 / DSM 671 / R1) GN=OE_4171R PE=4 SV=1	-0.789945	0.0060494
B0R384	D-aminoacyl-tRNA deacylase OS=Halobacterium salinarum (strain ATCC 29341 / DSM 671 / R1) GN=dtdA PE=3 SV=2	0.738719	0.00189814
B0R7S3	ABC-type transport system periplasmic substrate-binding protein (Probable substrate thiamine) OS=Halobacterium salinarum (strain ATCC 29341 / DSM 671 / R1) GN=thiB1 PE=4 SV=1	0.389859	1.62051e-08
B0R5U3	Uncharacterized protein OS=Halobacterium salinarum (strain ATCC 29341 / DSM 671 / R1) GN=OE_3190F PE=4 SV=1	0.339138	0.000225568
B0R4F3	Uncharacterized protein OS=Halobacterium salinarum (strain ATCC 29341 / DSM 671 / R1) GN=OE_2330R PE=4 SV=1	0.151963	0.419201
B0R502	Nucleoside diphosphate kinase OS=Halobacterium salinarum (strain ATCC 29341 / DSM 671 / R1) GN=ndk PE=3 SV=1	0.166734	0.0343933
B0R5V4	Cobalt-factor-II C20-methyltransferase OS=Halobacterium salinarum (strain ATCC 29341 / DSM 671 / R1) GN=cbiL PE=4 SV=1	0.704688	2.99229e-07
B0R2U3	RIO-type serine/threonine protein kinase Rio2 OS=Halobacterium salinarum (strain ATCC 29341 / DSM 671 / R1) GN=rio2 PE=4 SV=1	0.73669	8.05679e-06
B0R7L6	Delta-aminolevulinic acid dehydratase OS=Halobacterium salinarum (strain ATCC 29341 / DSM 671 / R1) GN=hemB PE=3 SV=1	-0.010143	0.910105
B0R9P4	UspA domain protein OS=Halobacterium salinarum (strain ATCC 29341 / DSM 671 / R1) GN=OE_5089F PE=4 SV=1	0.399463	1.71632e-05
B0R533	FAD-dependent oxidoreductase (Homolog to geranylgeranyl reductase) OS=Halobacterium salinarum (strain ATCC 29341 / DSM 671 / R1) GN=OE_2720R PE=4 SV=1	1.37205	0.00209364
B0R886	F420H2:NADP oxidoreductase OS=Halobacterium salinarum (strain ATCC 29341 / DSM 671 / R1) GN=npdG PE=4 SV=1	-0.136897	0.150996
B0R4A0	Carbonic anhydrase OS=Halobacterium salinarum (strain ATCC 29341 / DSM 671 / R1) GN=cynT PE=4 SV=2	0.346653	0.0537558
B0R5G6	Sensor box histidine kinase OS=Halobacterium salinarum (strain ATCC 29341 / DSM 671 / R1) GN=OE_2961F PE=4 SV=1	0.291443	0.013649
B0R747	ParA domain protein OS=Halobacterium salinarum (strain ATCC 29341 / DSM 671 / R1) GN=parA2 PE=4 SV=1	0.422934	1.2838e-07
B0R6Z0	ArNOG05511 family protein (AAA-type ATPase core domain protein) OS=Halobacterium salinarum (strain ATCC 29341 / DSM 671 / R1) GN=aaa7 PE=3 SV=1	0.766405	1.46406e-08
B0R2Q0	NAD-dependent glucose-6-phosphate dehydrogenase OS=Halobacterium salinarum (strain ATCC 29341 / DSM 671 / R1) GN=azf PE=3 SV=1	1.10805	1.03517e-09
B0R7A9	Halocyanin HcpB / cbaD domain protein OS=Halobacterium salinarum (strain ATCC 29341 / DSM 671 / R1) GN=hcpB PE=4 SV=1	0.38034	1.15365e-05
B0R7Q9	ABC-type transport system permease protein OS=Halobacterium salinarum (strain ATCC 29341 / DSM 671 / R1) GN=OE_4336R PE=4 SV=1	-1.07592	0.10829
B0R4R8	Dolichyl-phosphate hexosyltransferase AglJ OS=Halobacterium salinarum (strain ATCC 29341 / DSM 671 / R1) GN=aglJ PE=4 SV=1	0.795938	1.59333e-05
B0R4Q0	Triosephosphate isomerase OS=Halobacterium salinarum (strain ATCC 29341 / DSM 671 / R1) GN=tpiA PE=3 SV=1	-0.393951	0.000567905
B0R863	Uncharacterized protein OS=Halobacterium salinarum (strain ATCC 29341 / DSM 671 / R1) GN=OE_4617F PE=4 SV=1	0.11117	0.585961
B0R3V1	NADH dehydrogenase-like complex subunit N OS=Halobacterium salinarum (strain ATCC 29341 / DSM 671 / R1) GN=nuoN PE=3 SV=1	0.383716	0.00175616
B0R3R3	Probable glycosyltransferase, type 1 OS=Halobacterium salinarum (strain ATCC 29341 / DSM 671 / R1) GN=gth2 PE=4 SV=2	1.21805	4.80493e-06
B0R2M0	UCP015877 family protein OS=Halobacterium salinarum (strain ATCC 29341 / DSM 671 / R1) GN=OE_1150R PE=4 SV=1	1.82274	0.000282655
B0R735	Purine phosphoribosyltransferase (Adenine phosphoribosyltransferase, xanthine-guanine phosphoribosyltransferase) OS=Halobacterium salinarum (strain ATCC 29341 / DSM 671 / R1) GN=apt2 PE=4 SV=1	0.95518	6.69927e-10
B0R3H6	Protein GrpE OS=Halobacterium salinarum (strain ATCC 29341 / DSM 671 / R1) GN=grpE PE=3 SV=1	0.357985	3.97833e-05
B0R2X1	AAA-type ATPase (MoxR subfamily) OS=Halobacterium salinarum (strain ATCC 29341 / DSM 671 / R1) GN=moxR PE=4 SV=1	-0.287327	7.35407e-06
B0R305	Probable oxidoreductase (Aldo-keto reductase family protein) OS=Halobacterium salinarum (strain ATCC 29341 / DSM 671 / R1) GN=OE_1418F PE=4 SV=1	-0.0625022	0.870003
B0R5G2	Cobalamin-binding protein OS=Halobacterium salinarum (strain ATCC 29341 / DSM 671 / R1) GN=btuF PE=3 SV=1	0.364283	0.000169478
B0R5W9	UPF0284 protein OE_3242F OS=Halobacterium salinarum (strain ATCC 29341 / DSM 671 / R1) GN=OE_3242F PE=3 SV=1	0.191573	0.0711592
B0R7V3	UPF0145 protein OE_4416R OS=Halobacterium salinarum (strain ATCC 29341 / DSM 671 / R1) GN=OE_4416R PE=3 SV=1	1.18626	2.01307e-10
B0R3C9	Probable NhaC-type sodium/proton antiporter OS=Halobacterium salinarum (strain ATCC 29341 / DSM 671 / R1) GN=nhaC1 PE=4 SV=1	0.480836	7.48995e-10
B0R6I0	Uridine phosphorylase OS=Halobacterium salinarum (strain ATCC 29341 / DSM 671 / R1) GN=udp3 PE=4 SV=1	-0.0111293	0.950369
B0R6T1	tRNA (pseudouridine(54)-N(1))-methyltransferase OS=Halobacterium salinarum (strain ATCC 29341 / DSM 671 / R1) GN=trmY PE=3 SV=1	0.597125	9.63695e-06
B0R2L7	Molybdopterin molybdenumtransferase OS=Halobacterium salinarum (strain ATCC 29341 / DSM 671 / R1) GN=moeA1 PE=4 SV=1	0.0918685	0.181298
B0R339	Transcription initiation factor IIB OS=Halobacterium salinarum (strain ATCC 29341 / DSM 671 / R1) GN=tfbF PE=3 SV=1	0.765399	0.0727707
B0R641	Uncharacterized protein OS=Halobacterium salinarum (strain ATCC 29341 / DSM 671 / R1) GN=OE_3361F PE=4 SV=1	0.136469	0.637473
B0R6L8	NAD kinase OS=Halobacterium salinarum (strain ATCC 29341 / DSM 671 / R1) GN=nadK PE=3 SV=1	0.239631	0.112321
B0R6B4	Translation initiation factor 5A OS=Halobacterium salinarum (strain ATCC 29341 / DSM 671 / R1) GN=eIF5A PE=3 SV=1	0.176139	0.0777732
B0R8V2	ParA domain protein OS=Halobacterium salinarum (strain ATCC 29341 / DSM 671 / R1) GN=parA8 PE=4 SV=1	-0.00348992	0.934873
B0R8A5	DUF124 family protein OS=Halobacterium salinarum (strain ATCC 29341 / DSM 671 / R1) GN=OE_4693R PE=4 SV=2	-1.02586	6.1494e-08
B0R868	Protein translation factor SUI1 homolog OS=Halobacterium salinarum (strain ATCC 29341 / DSM 671 / R1) GN=OE_4626R PE=3 SV=1	0.356712	0.000103906
B0RA31	Uncharacterized protein OS=Halobacterium salinarum (strain ATCC 29341 / DSM 671 / R1) GN=OE_5318F PE=4 SV=1	-1.34007	4.2715e-14
B0R6S4	Probable anaerobic glycerol-3-phosphate dehydrogenase subunit B OS=Halobacterium salinarum (strain ATCC 29341 / DSM 671 / R1) GN=glpB PE=3 SV=1	0.979033	0.000453578
B0R5H4	DNA repair helicase Rad3 OS=Halobacterium salinarum (strain ATCC 29341 / DSM 671 / R1) GN=rad3a PE=4 SV=1	0.949583	0.000259749
B0R437	Uncharacterized protein OS=Halobacterium salinarum (strain ATCC 29341 / DSM 671 / R1) GN=OE_2121F PE=4 SV=1	0.34071	0.000480401
B0R7S8	Uncharacterized protein OS=Halobacterium salinarum (strain ATCC 29341 / DSM 671 / R1) GN=OE_4365F PE=4 SV=1	-0.348953	0.0359354
B0R2Q4	Replication protein A OS=Halobacterium salinarum (strain ATCC 29341 / DSM 671 / R1) GN=rpa2 PE=4 SV=1	0.423981	1.71707e-08
B0R4S2	AlkP-core domain protein OS=Halobacterium salinarum (strain ATCC 29341 / DSM 671 / R1) GN=OE_2532R PE=4 SV=1	0.249587	0.0140206
B0R521	Fe-coproporphyrin synthase AhbC OS=Halobacterium salinarum (strain ATCC 29341 / DSM 671 / R1) GN=ahbC PE=4 SV=1	0.26518	0.455676
B0R774	Probable oxidoreductase (Short-chain dehydrogenase family) OS=Halobacterium salinarum (strain ATCC 29341 / DSM 671 / R1) GN=OE_4021F PE=4 SV=1	-0.322877	0.0204951
B0R2Z5	Ribonuclease H, type 1 OS=Halobacterium salinarum (strain ATCC 29341 / DSM 671 / R1) GN=rnhA2 PE=4 SV=1	0.200226	0.123181
B0R3W6	ABC-type transport system ATP-binding protein OS=Halobacterium salinarum (strain ATCC 29341 / DSM 671 / R1) GN=OE_1994F PE=4 SV=1	0.755417	0.00377324
B0R438	ADP-ribose pyrophosphatase OS=Halobacterium salinarum (strain ATCC 29341 / DSM 671 / R1) GN=OE_2122F PE=4 SV=1	0.0378591	0.638884
B0R6W4	Probable oxidoreductase (Aldo-keto reductase family protein) OS=Halobacterium salinarum (strain ATCC 29341 / DSM 671 / R1) GN=OE_3834R PE=4 SV=1	1.06432	9.4608e-08
B0R403	Phosphoglycolate phosphatase OS=Halobacterium salinarum (strain ATCC 29341 / DSM 671 / R1) GN=OE_2060R PE=3 SV=1	0.97362	1.2731e-09
B0R3H3	Chaperone protein DnaJ OS=Halobacterium salinarum (strain ATCC 29341 / DSM 671 / R1) GN=dnaJ PE=3 SV=1	0.411541	0.000198448
B0R2S6	DNA mismatch repair protein MutL OS=Halobacterium salinarum (strain ATCC 29341 / DSM 671 / R1) GN=mutL PE=3 SV=1	-0.248092	0.00031897
B0R5P1	DNA primase small subunit PriS OS=Halobacterium salinarum (strain ATCC 29341 / DSM 671 / R1) GN=priS PE=3 SV=1	1.08644	0.00619817
B0R2X5	DUF2070 family protein OS=Halobacterium salinarum (strain ATCC 29341 / DSM 671 / R1) GN=OE_1365F PE=4 SV=1	0.66608	0.183312
B0R6K8	2,3-bisphosphoglycerate-independent phosphoglycerate mutase OS=Halobacterium salinarum (strain ATCC 29341 / DSM 671 / R1) GN=gpmI PE=3 SV=1	0.211248	0.0744575
B0R3B9	Nascent polypeptide-associated complex protein OS=Halobacterium salinarum (strain ATCC 29341 / DSM 671 / R1) GN=nac PE=3 SV=1	-0.0611843	0.457497
B0R3M8	HGPRTase-like protein OS=Halobacterium salinarum (strain ATCC 29341 / DSM 671 / R1) GN=OE_1840R PE=3 SV=1	0.516712	3.12784e-07
B0R6Q2	TIGR01210 family protein OS=Halobacterium salinarum (strain ATCC 29341 / DSM 671 / R1) GN=OE_3726F PE=4 SV=1	0.208469	0.664056
B0R9W0	PQQ repeat protein OS=Halobacterium salinarum (strain ATCC 29341 / DSM 671 / R1) GN=OE_5188F PE=4 SV=1	-0.901048	3.88566e-05
B0R518	Peptide methionine sulfoxide reductase MsrA OS=Halobacterium salinarum (strain ATCC 29341 / DSM 671 / R1) GN=msrA PE=3 SV=1	-0.0871812	0.62795
B0R2Y8	Transcription regulator ThiR OS=Halobacterium salinarum (strain ATCC 29341 / DSM 671 / R1) GN=thiR PE=4 SV=1	0.61614	7.00384e-07
B0R306	Major facilitator superfamily transport protein OS=Halobacterium salinarum (strain ATCC 29341 / DSM 671 / R1) GN=OE_1420F PE=4 SV=1	-0.523913	0.0584613
B0R4C6	HTH/CBS domain protein OS=Halobacterium salinarum (strain ATCC 29341 / DSM 671 / R1) GN=OE_2293R PE=4 SV=1	-0.173031	0.289974
B0R6J1	Methionine aminopeptidase OS=Halobacterium salinarum (strain ATCC 29341 / DSM 671 / R1) GN=map PE=3 SV=1	-0.276431	0.000490227
B0R9Q7	TrkA domain protein OS=Halobacterium salinarum (strain ATCC 29341 / DSM 671 / R1) GN=trkA7 PE=4 SV=1	0.323284	0.00785456
B0R7H9	Thioredoxin domain protein OS=Halobacterium salinarum (strain ATCC 29341 / DSM 671 / R1) GN=OE_4197F PE=4 SV=1	-0.707496	6.42346e-10
B0R3V8	Cox-type terminal oxidase subunit I OS=Halobacterium salinarum (strain ATCC 29341 / DSM 671 / R1) GN=coxA1 PE=3 SV=1	0.518773	0.00154925
B0R8A0	Riboflavin synthase OS=Halobacterium salinarum (strain ATCC 29341 / DSM 671 / R1) GN=ribE PE=4 SV=1	0.0103609	0.820779
B0R7Z0	Phosphate import ATP-binding protein PstB OS=Halobacterium salinarum (strain ATCC 29341 / DSM 671 / R1) GN=pstB1 PE=3 SV=1	-4.49772	3.36053e-19
B0R4U0	1,4-dihydroxy-2-naphthoyl-CoA synthase OS=Halobacterium salinarum (strain ATCC 29341 / DSM 671 / R1) GN=menB PE=3 SV=1	0.27593	0.00100591
B0R558	3-phosphoshikimate 1-carboxyvinyltransferase OS=Halobacterium salinarum (strain ATCC 29341 / DSM 671 / R1) GN=aroA PE=3 SV=1	0.0668492	0.59871
B0R7J3	ACT domain protein OS=Halobacterium salinarum (strain ATCC 29341 / DSM 671 / R1) GN=OE_4222F PE=4 SV=1	0.223125	0.000211829
B0R2U8	Aminopeptidase (Homolog to leucyl aminopeptidase / aminopeptidase T) OS=Halobacterium salinarum (strain ATCC 29341 / DSM 671 / R1) GN=pepB1 PE=4 SV=1	0.173659	0.0509727
B0R5L8	Transducer protein HtrXII OS=Halobacterium salinarum (strain ATCC 29341 / DSM 671 / R1) GN=htrXII PE=4 SV=1	-0.255478	0.00496906
B0R4A5	Metal-dependent hydrolase domain protein OS=Halobacterium salinarum (strain ATCC 29341 / DSM 671 / R1) GN=OE_2252R PE=4 SV=2	0.61664	7.00552e-07
B0R3G3	Methylmalonyl-CoA epimerase OS=Halobacterium salinarum (strain ATCC 29341 / DSM 671 / R1) GN=mce PE=4 SV=1	0.0824242	0.650725
B0R5A3	Glycoside hydrolase domain protein OS=Halobacterium salinarum (strain ATCC 29341 / DSM 671 / R1) GN=OE_2850R PE=4 SV=1	0.390945	1.59805e-05
B0RA78	Uncharacterized protein OS=Halobacterium salinarum (strain ATCC 29341 / DSM 671 / R1) GN=OE_5429R PE=4 SV=1	-0.29764	6.63065e-05
B0R896	Oxidoreductase (Homolog to zinc-containing alcohol dehydrogenase) OS=Halobacterium salinarum (strain ATCC 29341 / DSM 671 / R1) GN=adh2 PE=3 SV=1	0.429479	0.00819071
B0R6Y5	DNA-directed RNA polymerase subunit E OS=Halobacterium salinarum (strain ATCC 29341 / DSM 671 / R1) GN=rpoE1 PE=4 SV=1	0.725862	1.11074e-07
B0R759	A-type ATP synthase subunit K OS=Halobacterium salinarum (strain ATCC 29341 / DSM 671 / R1) GN=atpK PE=4 SV=1	0.289788	0.000281679
B0R8B9	PUA domain protein OS=Halobacterium salinarum (strain ATCC 29341 / DSM 671 / R1) GN=OE_4716R PE=4 SV=1	0.00590267	0.960275
B0R658	50S ribosomal protein L23 OS=Halobacterium salinarum (strain ATCC 29341 / DSM 671 / R1) GN=rpl23 PE=3 SV=1	0.904979	3.88398e-09
B0R5U9	ATP:cob(I)alamin adenosyltransferase OS=Halobacterium salinarum (strain ATCC 29341 / DSM 671 / R1) GN=pduO PE=4 SV=1	-0.7969	3.3305e-05
B0R3Z3	HxlR family transcription regulator OS=Halobacterium salinarum (strain ATCC 29341 / DSM 671 / R1) GN=OE_2047R PE=4 SV=1	-1.20787	3.26894e-07
B0R3U5	NADH dehydrogenase-like complex subunit I OS=Halobacterium salinarum (strain ATCC 29341 / DSM 671 / R1) GN=nuoI PE=4 SV=1	0.61286	5.43383e-10
B0R3P8	Cytochrome bc1 complex cytochrome b subunit OS=Halobacterium salinarum (strain ATCC 29341 / DSM 671 / R1) GN=petB PE=4 SV=1	-0.726268	0.000638006
B0R3C8	Uncharacterized protein OS=Halobacterium salinarum (strain ATCC 29341 / DSM 671 / R1) GN=OE_1652R PE=4 SV=1	1.43161	8.60686e-15
B0R2U6	Probable endonuclease 4 OS=Halobacterium salinarum (strain ATCC 29341 / DSM 671 / R1) GN=nfo PE=3 SV=1	0.0287849	0.400781
B0R786	APH family phosphotransferase OS=Halobacterium salinarum (strain ATCC 29341 / DSM 671 / R1) GN=OE_4040R PE=4 SV=1	-0.53951	0.253581
B0R2Z0	DUF5059 domain / halocyanin domain protein HcpG OS=Halobacterium salinarum (strain ATCC 29341 / DSM 671 / R1) GN=hcpG PE=4 SV=1	2.64684	1.68668e-11
B0R9C0	Uncharacterized protein OS=Halobacterium salinarum (strain ATCC 29341 / DSM 671 / R1) GN=OE_6021F PE=4 SV=1	-0.330527	0.0218365
B0R2M1	Aminopeptidase (Homolog to leucyl aminopeptidase / aminopeptidase T) OS=Halobacterium salinarum (strain ATCC 29341 / DSM 671 / R1) GN=pepB4 PE=4 SV=1	0.271494	0.000853325
B0R9L6	Smc-like protein Sph2 OS=Halobacterium salinarum (strain ATCC 29341 / DSM 671 / R1) GN=sph2 PE=3 SV=1	-0.627635	0.0535299
B0R5W0	Uncharacterized protein OS=Halobacterium salinarum (strain ATCC 29341 / DSM 671 / R1) GN=OE_3218F PE=4 SV=1	0.464023	2.69869e-08
B0R4F2	Uncharacterized protein OS=Halobacterium salinarum (strain ATCC 29341 / DSM 671 / R1) GN=OE_2328F PE=4 SV=1	0.511184	0.000189085
B0R847	Ferredoxin (2Fe-2S) OS=Halobacterium salinarum (strain ATCC 29341 / DSM 671 / R1) GN=fer5 PE=4 SV=1	-0.0852908	0.392282
B0R427	Probable PrkA-type serine/threonine protein kinase OS=Halobacterium salinarum (strain ATCC 29341 / DSM 671 / R1) GN=prkA2 PE=4 SV=1	-0.521043	0.0595834
B0R468	Sec-independent protein translocase protein TatA OS=Halobacterium salinarum (strain ATCC 29341 / DSM 671 / R1) GN=tatA PE=4 SV=1	-0.534656	1.11071e-05
B0R2Z2	Pantoate kinase OS=Halobacterium salinarum (strain ATCC 29341 / DSM 671 / R1) GN=OE_1396R PE=4 SV=1	0.865036	1.09483e-08
B0R2Z1	4-phosphopantoate--beta-alanine ligase OS=Halobacterium salinarum (strain ATCC 29341 / DSM 671 / R1) GN=OE_1394R PE=4 SV=1	0.43316	0.201001
B0R6C7	DNA primase DnaG OS=Halobacterium salinarum (strain ATCC 29341 / DSM 671 / R1) GN=dnaG PE=3 SV=1	0.554	5.84538e-05
B0R4X2	START domain protein OS=Halobacterium salinarum (strain ATCC 29341 / DSM 671 / R1) GN=OE_2618R PE=4 SV=1	-0.646581	0.00047487
B0R8R3	TRAM domain protein OS=Halobacterium salinarum (strain ATCC 29341 / DSM 671 / R1) GN=OE_6224R PE=4 SV=1	0.152409	0.00851417
B0R9W4	DUF21/CBS domain protein OS=Halobacterium salinarum (strain ATCC 29341 / DSM 671 / R1) GN=OE_5193F PE=4 SV=2	-0.145543	0.843396
B0R4P3	Probable oxidoreductase (Aldo-keto reductase family protein) OS=Halobacterium salinarum (strain ATCC 29341 / DSM 671 / R1) GN=OE_2486F PE=4 SV=2	-0.157779	0.679687
B0R6E3	Hsp20-type molecular chaperone OS=Halobacterium salinarum (strain ATCC 29341 / DSM 671 / R1) GN=hsp20F PE=3 SV=1	-1.60234	0.00259056
B0R3W2	Biotin--[acetyl-CoA-carboxylase] ligase OS=Halobacterium salinarum (strain ATCC 29341 / DSM 671 / R1) GN=birA2 PE=4 SV=1	0.44391	1.65292e-05
B0R2J8	GalE family epimerase/dehydratase OS=Halobacterium salinarum (strain ATCC 29341 / DSM 671 / R1) GN=OE_1113R PE=4 SV=1	0.688054	6.28793e-08
B0R7Y2	Cysteine desulfurase OS=Halobacterium salinarum (strain ATCC 29341 / DSM 671 / R1) GN=sufS PE=4 SV=1	0.271005	0.0968694
B0R6G8	Homolog to dipeptide epimerase OS=Halobacterium salinarum (strain ATCC 29341 / DSM 671 / R1) GN=OE_3584R PE=4 SV=1	0.360556	0.739733
B0R5U4	Probable oxidoreductase (Short-chain dehydrogenase family) OS=Halobacterium salinarum (strain ATCC 29341 / DSM 671 / R1) GN=OE_3194R PE=4 SV=1	0.119482	0.798918
B0R6G5	Peroxiredoxin domain protein OS=Halobacterium salinarum (strain ATCC 29341 / DSM 671 / R1) GN=OE_3579F PE=4 SV=1	0.312651	0.179015
B0R7U7	Phosphoserine phosphatase OS=Halobacterium salinarum (strain ATCC 29341 / DSM 671 / R1) GN=serB PE=3 SV=2	-0.217387	0.0508739
B0R5E9	Lrp/AsnC family transcription regulator OS=Halobacterium salinarum (strain ATCC 29341 / DSM 671 / R1) GN=OE_2928F PE=4 SV=1	0.335024	0.00350263
B0R490	Dimethylsulfoxide reductase subunit C OS=Halobacterium salinarum (strain ATCC 29341 / DSM 671 / R1) GN=dmsC PE=4 SV=1	0.22164	0.677738
B0R3D6	Uncharacterized DapA-like lyase OE_1665R OS=Halobacterium salinarum (strain ATCC 29341 / DSM 671 / R1) GN=dapAL PE=3 SV=1	0.172009	0.00112558
B0R505	Mechanosensitive channel protein MscS OS=Halobacterium salinarum (strain ATCC 29341 / DSM 671 / R1) GN=mscS1 PE=4 SV=2	-0.101937	0.873674
B0R4J6	Probable chemoreceptor glutamine deamidase CheD OS=Halobacterium salinarum (strain ATCC 29341 / DSM 671 / R1) GN=cheD PE=3 SV=1	0.253623	0.01875
B0R3Q0	Uncharacterized protein OS=Halobacterium salinarum (strain ATCC 29341 / DSM 671 / R1) GN=OE_1878R PE=4 SV=1	-0.494563	0.00585461
B0R5B3	YyaL family protein OS=Halobacterium salinarum (strain ATCC 29341 / DSM 671 / R1) GN=OE_2863R PE=4 SV=1	0.309111	0.395175
B0R6X0	Enoyl-CoA hydratase OS=Halobacterium salinarum (strain ATCC 29341 / DSM 671 / R1) GN=fadA1 PE=3 SV=1	-1.15468	0.0159374
B0R599	Trk-type transport system (Probable substrate potassium) OS=Halobacterium salinarum (strain ATCC 29341 / DSM 671 / R1) GN=trkH1 PE=4 SV=1	1.08748	0.0218578
B0R3H9	tRNA/rRNA cytosine-C5-methylase OS=Halobacterium salinarum (strain ATCC 29341 / DSM 671 / R1) GN=cna PE=3 SV=1	0.936099	1.10988e-07
B0R4P2	Probable glycosyltransferase, type 1 OS=Halobacterium salinarum (strain ATCC 29341 / DSM 671 / R1) GN=gth8 PE=4 SV=1	-0.591543	0.117121
B0R661	50S ribosomal protein L22 OS=Halobacterium salinarum (strain ATCC 29341 / DSM 671 / R1) GN=rpl22 PE=3 SV=1	0.500531	5.70395e-08
B0R822	GNAT family acetyltransferase OS=Halobacterium salinarum (strain ATCC 29341 / DSM 671 / R1) GN=OE_4543R PE=4 SV=1	-0.0531157	0.806596
B0R600	FMN-binding domain protein OS=Halobacterium salinarum (strain ATCC 29341 / DSM 671 / R1) GN=OE_3304R PE=4 SV=1	-0.699691	2.0938e-05
B0R3F4	Digeranylgeranylglycerophospholipid reductase OS=Halobacterium salinarum (strain ATCC 29341 / DSM 671 / R1) GN=OE_1699R PE=4 SV=1	0.674862	2.03297e-08
B0R6W1	M50 family metalloprotease OS=Halobacterium salinarum (strain ATCC 29341 / DSM 671 / R1) GN=OE_3828F PE=4 SV=1	0.0498113	0.335839
B0R8K5	Gas-vesicle-associated protein GvpL OS=Halobacterium salinarum (strain ATCC 29341 / DSM 671 / R1) GN=gvpL1 PE=4 SV=1	-0.87606	0.0134151
B0R5W1	Sirohydrochlorin cobaltochelatase OS=Halobacterium salinarum (strain ATCC 29341 / DSM 671 / R1) GN=cbiX1 PE=4 SV=1	-2.66545	2.61567e-09
B0R8I1	ABC-type transport system ATP-binding protein (Probable substrate macrolides) OS=Halobacterium salinarum (strain ATCC 29341 / DSM 671 / R1) GN=OE_1004F PE=4 SV=1	-0.788012	7.96524e-06
B0R859	Serine protease halolysin OS=Halobacterium salinarum (strain ATCC 29341 / DSM 671 / R1) GN=hly PE=4 SV=1	-3.88458	4.16861e-09
B0R3B7	MiaB-like tRNA modifying enzyme OS=Halobacterium salinarum (strain ATCC 29341 / DSM 671 / R1) GN=OE_1629F PE=4 SV=1	0.731595	3.17807e-05
B0R7N8	ABC-type transport system permease protein (Probable substrate dipeptide/oligopeptide) OS=Halobacterium salinarum (strain ATCC 29341 / DSM 671 / R1) GN=dppB1 PE=3 SV=1	-0.167555	0.00219601
B0R434	tRNA (cytidine(56)-2'-O)-methyltransferase OS=Halobacterium salinarum (strain ATCC 29341 / DSM 671 / R1) GN=OE_2117F PE=3 SV=1	1.83472	6.27584e-14
B0R3D3	Rhodanese domain protein / beta-lactamase domain protein OS=Halobacterium salinarum (strain ATCC 29341 / DSM 671 / R1) GN=OE_1659R PE=4 SV=1	0.239594	0.000130677
B0R5W8	Homolog to sirohydrochlorin cobaltochelatase OS=Halobacterium salinarum (strain ATCC 29341 / DSM 671 / R1) GN=cbiX3 PE=4 SV=1	-1.27872	9.05565e-06
B0R498	XerC/D-like integrase OS=Halobacterium salinarum (strain ATCC 29341 / DSM 671 / R1) GN=OE_2239F PE=4 SV=1	-1.78484	6.67792e-06
B0R9X8	Uncharacterized protein OS=Halobacterium salinarum (strain ATCC 29341 / DSM 671 / R1) GN=OE_5211F PE=4 SV=1	1.157	1.46261e-09
B0R4C1	Glutamyl-tRNA(Gln) amidotransferase subunit A OS=Halobacterium salinarum (strain ATCC 29341 / DSM 671 / R1) GN=gatA PE=3 SV=1	0.519405	1.5095e-06
B0R4G5	Monooxygenase (Homolog to alkanesulfonate monooxygenase) OS=Halobacterium salinarum (strain ATCC 29341 / DSM 671 / R1) GN=OE_2357F PE=4 SV=1	0.354633	0.0053989
B0R6G9	DUF1611 family protein OS=Halobacterium salinarum (strain ATCC 29341 / DSM 671 / R1) GN=OE_3585R PE=4 SV=1	-0.43004	0.0172806
B0R6T6	Endonuclease NucS OS=Halobacterium salinarum (strain ATCC 29341 / DSM 671 / R1) GN=nucS PE=3 SV=1	1.42057	5.44417e-05
B0R7Z8	PHP domain protein OS=Halobacterium salinarum (strain ATCC 29341 / DSM 671 / R1) GN=OE_4492F PE=4 SV=1	-1.223	2.89156e-11
B0R8W0	Uncharacterized protein OS=Halobacterium salinarum (strain ATCC 29341 / DSM 671 / R1) GN=OE_7173F PE=4 SV=1	-0.145605	0.739733
B0R9I4	TRAM domain protein OS=Halobacterium salinarum (strain ATCC 29341 / DSM 671 / R1) GN=OE_6124F PE=4 SV=1	0.62592	3.09832e-09
B0R591	Probable cyclic pyranopterin monophosphate synthase OS=Halobacterium salinarum (strain ATCC 29341 / DSM 671 / R1) GN=moaC PE=3 SV=1	-0.587613	0.00708256
B0R3M7	ThiJ/PfpI domain protein OS=Halobacterium salinarum (strain ATCC 29341 / DSM 671 / R1) GN=OE_1838R PE=4 SV=1	-0.788792	1.38156e-14
B0R4C7	UPF0212 protein OE_2294R OS=Halobacterium salinarum (strain ATCC 29341 / DSM 671 / R1) GN=OE_2294R PE=3 SV=1	0.737525	0.0456325
B0R462	Chemotactic signal transduction system periplasmic substrate-binding protein OS=Halobacterium salinarum (strain ATCC 29341 / DSM 671 / R1) GN=OE_2170R PE=4 SV=1	-0.131105	0.542535
B0R7D7	RIO-type serine/threonine protein kinase Rio1 OS=Halobacterium salinarum (strain ATCC 29341 / DSM 671 / R1) GN=rio1 PE=4 SV=1	0.220837	0.00149099
B0R685	Cytidylate kinase OS=Halobacterium salinarum (strain ATCC 29341 / DSM 671 / R1) GN=cmk PE=3 SV=1	0.552905	0.0102371
B0R562	Probable S-adenosylmethionine-dependent methyltransferase OS=Halobacterium salinarum (strain ATCC 29341 / DSM 671 / R1) GN=OE_2772F PE=4 SV=1	0.728988	3.80125e-08
B0R5Z6	Homolog to NAD(P)H dehydrogenase (Quinone) OS=Halobacterium salinarum (strain ATCC 29341 / DSM 671 / R1) GN=OE_3297R PE=4 SV=1	0.0960647	0.283244
B0R787	Archaea-specific helicase AshA OS=Halobacterium salinarum (strain ATCC 29341 / DSM 671 / R1) GN=ashA PE=4 SV=1	1.53096	1.74923e-09
B0R6H3	ArsR family transcription regulator OS=Halobacterium salinarum (strain ATCC 29341 / DSM 671 / R1) GN=OE_3589F PE=4 SV=1	1.06683	0.00251683
B0R697	DUF2071 family protein OS=Halobacterium salinarum (strain ATCC 29341 / DSM 671 / R1) GN=OE_3456F PE=4 SV=1	-0.0140927	0.972863
B0R6T3	tRNA pseudouridine synthase Pus10 OS=Halobacterium salinarum (strain ATCC 29341 / DSM 671 / R1) GN=pus10 PE=3 SV=1	0.230877	0.25248
B0R4E3	ABC-type transport system permease protein (Probable substrate sugar) OS=Halobacterium salinarum (strain ATCC 29341 / DSM 671 / R1) GN=tsgB PE=4 SV=1	0.118264	0.22348
B0R6A3	Phytoene dehydrogenase (Phytoene desaturase) OS=Halobacterium salinarum (strain ATCC 29341 / DSM 671 / R1) GN=crtI2 PE=4 SV=1	-0.462823	0.084447
B0R2Q1	Protease HtpX homolog OS=Halobacterium salinarum (strain ATCC 29341 / DSM 671 / R1) GN=htpX PE=3 SV=1	-0.0492393	0.860464
B0R7M0	Uncharacterized protein OS=Halobacterium salinarum (strain ATCC 29341 / DSM 671 / R1) GN=OE_4271F PE=4 SV=1	-0.229466	0.562189
B0R4Z8	tRNA(Met) cytidine acetyltransferase TmcA OS=Halobacterium salinarum (strain ATCC 29341 / DSM 671 / R1) GN=tmcA PE=3 SV=1	0.334947	0.415363
B0R3Y3	HTH domain protein OS=Halobacterium salinarum (strain ATCC 29341 / DSM 671 / R1) GN=OE_2024F PE=4 SV=2	-1.69205	0.000529874
B0R7I2	Prepilin/preflagellin peptidase OS=Halobacterium salinarum (strain ATCC 29341 / DSM 671 / R1) GN=pibD PE=4 SV=1	0.186578	0.603492
B0R6I6	Deoxyribose-phosphate aldolase OS=Halobacterium salinarum (strain ATCC 29341 / DSM 671 / R1) GN=deoC PE=3 SV=1	0.747861	0.00287112
B0R823	UspA domain protein OS=Halobacterium salinarum (strain ATCC 29341 / DSM 671 / R1) GN=OE_4544R PE=4 SV=1	0.70905	9.75585e-09
B0R6F7	Molybdopterin adenylyltransferase OS=Halobacterium salinarum (strain ATCC 29341 / DSM 671 / R1) GN=moaB PE=4 SV=1	-0.255526	0.0255158
B0R8W7	Probable restriction/modification enzyme OS=Halobacterium salinarum (strain ATCC 29341 / DSM 671 / R1) GN=OE_7182F PE=4 SV=1	-0.565441	0.0405124
B0R415	DUF1684 family protein OS=Halobacterium salinarum (strain ATCC 29341 / DSM 671 / R1) GN=OE_2082F PE=4 SV=2	-0.705501	0.150996
B0RA06	ABC-type transport system periplasmic substrate-binding protein OS=Halobacterium salinarum (strain ATCC 29341 / DSM 671 / R1) GN=OE_5273R PE=4 SV=1	-2.83569	2.47948e-12
B0R379	Acyl-CoA dehydrogenase OS=Halobacterium salinarum (strain ATCC 29341 / DSM 671 / R1) GN=acd1 PE=3 SV=1	0.45335	2.69869e-08
B0R801	Cupin 2 barrel domain protein OS=Halobacterium salinarum (strain ATCC 29341 / DSM 671 / R1) GN=OE_4498F PE=4 SV=1	0.860424	0.0140206
B0R3H1	GNAT family acetyltransferase OS=Halobacterium salinarum (strain ATCC 29341 / DSM 671 / R1) GN=OE_1730R PE=4 SV=1	0.906263	0.164472
B0R7D6	Tryptophan--tRNA ligase OS=Halobacterium salinarum (strain ATCC 29341 / DSM 671 / R1) GN=trpS2 PE=3 SV=1	0.723893	0.000870256
B0R804	Glutamine amidotransferase (Homolog to GMP synthase subunit A) OS=Halobacterium salinarum (strain ATCC 29341 / DSM 671 / R1) GN=guaAa2 PE=4 SV=1	1.4974	1.10769e-05
B0R9P1	Hsp20-type molecular chaperone OS=Halobacterium salinarum (strain ATCC 29341 / DSM 671 / R1) GN=hsp20E PE=3 SV=1	-1.0321	2.28505e-09
B0R7F0	Uncharacterized protein OS=Halobacterium salinarum (strain ATCC 29341 / DSM 671 / R1) GN=OE_4153F PE=4 SV=1	-0.647187	0.000126573
B0R678	50S ribosomal protein L15 OS=Halobacterium salinarum (strain ATCC 29341 / DSM 671 / R1) GN=rpl15 PE=3 SV=1	0.28684	0.00451513
B0R2U2	Homolog to restriction system mrr OS=Halobacterium salinarum (strain ATCC 29341 / DSM 671 / R1) GN=OE_1295R PE=4 SV=1	0.360842	0.687077
B0R3Z8	Redoxin domain protein OS=Halobacterium salinarum (strain ATCC 29341 / DSM 671 / R1) GN=OE_2055F PE=4 SV=1	-0.423043	1.78437e-05
B0R4U2	Isochorismate synthase OS=Halobacterium salinarum (strain ATCC 29341 / DSM 671 / R1) GN=menF PE=4 SV=1	0.512538	0.00776414
B0R711	Imidazole glycerol phosphate synthase subunit HisH OS=Halobacterium salinarum (strain ATCC 29341 / DSM 671 / R1) GN=hisH PE=3 SV=1	0.37698	3.67906e-07
B0R6P3	Probable thymidylate kinase OS=Halobacterium salinarum (strain ATCC 29341 / DSM 671 / R1) GN=tmk PE=3 SV=1	0.500471	0.0659899
B0R6C1	Precorrin-2 oxidase / ferrochelatase OS=Halobacterium salinarum (strain ATCC 29341 / DSM 671 / R1) GN=sirC PE=4 SV=1	0.447311	0.258348
B0R805	HD family hydrolase OS=Halobacterium salinarum (strain ATCC 29341 / DSM 671 / R1) GN=OE_4504F PE=4 SV=1	0.736039	0.0548671
B0R8S9	Homolog to NAD-dependent epimerase/dehydratase OS=Halobacterium salinarum (strain ATCC 29341 / DSM 671 / R1) GN=OE_6249F PE=4 SV=1	-0.448389	2.91718e-07
B0R7W5	Threonine aldolase OS=Halobacterium salinarum (strain ATCC 29341 / DSM 671 / R1) GN=ltaE PE=4 SV=1	-0.559027	1.6127e-06
B0R368	Uncharacterized protein OS=Halobacterium salinarum (strain ATCC 29341 / DSM 671 / R1) GN=OE_1537B1R PE=4 SV=1	0.122817	0.599597
B0R4S7	Uncharacterized protein OS=Halobacterium salinarum (strain ATCC 29341 / DSM 671 / R1) GN=OE_2538R PE=4 SV=1	-1.20652	1.59805e-05
B0R8Q7	Uncharacterized protein OS=Halobacterium salinarum (strain ATCC 29341 / DSM 671 / R1) GN=OE_6215F PE=4 SV=1	-0.659044	0.013672
B0R5Z4	Probable secreted glycoprotein OS=Halobacterium salinarum (strain ATCC 29341 / DSM 671 / R1) GN=OE_3292F PE=4 SV=1	-0.0547447	0.776718
B0R3Q9	Glyoxalase domain protein OS=Halobacterium salinarum (strain ATCC 29341 / DSM 671 / R1) GN=OE_1899R PE=4 SV=1	-1.33802	1.72614e-05
B0R5L3	30S ribosomal protein S17e OS=Halobacterium salinarum (strain ATCC 29341 / DSM 671 / R1) GN=rps17e PE=3 SV=1	0.47163	0.16457
B0R3P3	Probable NAD kinase (Polyphosphate/ATP) OS=Halobacterium salinarum (strain ATCC 29341 / DSM 671 / R1) GN=nadK2 PE=4 SV=1	0.554532	0.33171
B0R692	Uncharacterized protein OS=Halobacterium salinarum (strain ATCC 29341 / DSM 671 / R1) GN=OE_3445F PE=4 SV=1	-0.327478	0.207543
B0R7B1	Uncharacterized protein OS=Halobacterium salinarum (strain ATCC 29341 / DSM 671 / R1) GN=OE_4080F PE=4 SV=1	-1.61869	0.0674901
B0R7H0	Ribose-5-phosphate isomerase A OS=Halobacterium salinarum (strain ATCC 29341 / DSM 671 / R1) GN=rpiA PE=3 SV=1	0.115482	0.100951
B0R551	Uncharacterized protein OS=Halobacterium salinarum (strain ATCC 29341 / DSM 671 / R1) GN=OE_2750R PE=4 SV=2	-0.048188	0.496573
B0R3Z0	P-type transport ATPase (Probable substrate copper/metal cation) OS=Halobacterium salinarum (strain ATCC 29341 / DSM 671 / R1) GN=copA PE=4 SV=1	-0.486449	0.206853
B0R871	Probable GTP-binding protein EngB OS=Halobacterium salinarum (strain ATCC 29341 / DSM 671 / R1) GN=engB PE=3 SV=1	0.710904	0.000190814
B0R6K1	ABC-type transport system periplasmic substrate-binding protein (Probable substrate thiamine) OS=Halobacterium salinarum (strain ATCC 29341 / DSM 671 / R1) GN=thiB2 PE=4 SV=1	0.599719	0.0788097
B0R7D1	Alanine dehydrogenase OS=Halobacterium salinarum (strain ATCC 29341 / DSM 671 / R1) GN=ala PE=3 SV=1	0.060184	0.271954
B0R8A4	Glucokinase OS=Halobacterium salinarum (strain ATCC 29341 / DSM 671 / R1) GN=glcK PE=4 SV=1	0.407077	0.0124181
B0R9Z2	ABC-type transport system ATP-binding protein OS=Halobacterium salinarum (strain ATCC 29341 / DSM 671 / R1) GN=OE_5245F PE=4 SV=1	-2.54528	0.000187378
B0R3P7	Cytochrome bc1 complex cytochrome b/c subunit OS=Halobacterium salinarum (strain ATCC 29341 / DSM 671 / R1) GN=petD PE=4 SV=1	-0.193531	0.0165654
B0R354	Probable phosphoribosyltransferase OS=Halobacterium salinarum (strain ATCC 29341 / DSM 671 / R1) GN=gptA1 PE=4 SV=1	0.412074	0.0588412
B0R538	Probable nucleoside deaminase OS=Halobacterium salinarum (strain ATCC 29341 / DSM 671 / R1) GN=OE_2730R PE=4 SV=1	1.20364	3.37926e-10
B0R369	Uncharacterized protein OS=Halobacterium salinarum (strain ATCC 29341 / DSM 671 / R1) GN=OE_1539F PE=4 SV=1	2.02505	0.00180308
B0R717	HTH-type transcriptional regulator Lrp OS=Halobacterium salinarum (strain ATCC 29341 / DSM 671 / R1) GN=lrp PE=4 SV=1	0.522135	2.90152e-07
B0R4H2	Aldehyde dehydrogenase OS=Halobacterium salinarum (strain ATCC 29341 / DSM 671 / R1) GN=aldH3 PE=3 SV=1	-1.82578	7.95016e-09
B0R3S0	Uncharacterized protein OS=Halobacterium salinarum (strain ATCC 29341 / DSM 671 / R1) GN=OE_1919R PE=4 SV=1	0.620057	0.00386415
B0R2S5	2-keto-3-deoxygluconate kinase OS=Halobacterium salinarum (strain ATCC 29341 / DSM 671 / R1) GN=kdgK PE=4 SV=1	0.199923	0.392282
B0R8A6	Probable oxidoreductase (Short-chain dehydrogenase family) OS=Halobacterium salinarum (strain ATCC 29341 / DSM 671 / R1) GN=OE_4695F PE=4 SV=1	-0.301791	0.485235
B0R5Q6	FMN-binding domain protein OS=Halobacterium salinarum (strain ATCC 29341 / DSM 671 / R1) GN=OE_3132F PE=4 SV=1	-0.734498	0.0762183
B0R5N9	Bacteriorhodopsin OS=Halobacterium salinarum (strain ATCC 29341 / DSM 671 / R1) GN=bop PE=1 SV=1	-1.06916	2.76542e-08
B0R2P7	Creatininase domain protein OS=Halobacterium salinarum (strain ATCC 29341 / DSM 671 / R1) GN=cre1 PE=4 SV=1	0.819754	0.00598646
B0R4Q1	Cro/C1 family transcription regulator OS=Halobacterium salinarum (strain ATCC 29341 / DSM 671 / R1) GN=OE_2502R PE=4 SV=1	0.508678	0.0283963
B0R4I5	Fla cluster protein FlaCE OS=Halobacterium salinarum (strain ATCC 29341 / DSM 671 / R1) GN=flaCE PE=4 SV=1	-0.302679	9.69729e-05
B0R5B2	Thioredoxin OS=Halobacterium salinarum (strain ATCC 29341 / DSM 671 / R1) GN=trxA5 PE=4 SV=1	0.607462	0.00105671
B0R7C3	MATE efflux family protein OS=Halobacterium salinarum (strain ATCC 29341 / DSM 671 / R1) GN=OE_4110R PE=4 SV=1	-1.02562	0.0670834
B0R300	DHH/RecJ family phosphoesterase OS=Halobacterium salinarum (strain ATCC 29341 / DSM 671 / R1) GN=OE_1410F PE=4 SV=1	-0.522728	0.000860407
B0R7M5	Single-stranded-DNA-specific exonuclease RecJ1 OS=Halobacterium salinarum (strain ATCC 29341 / DSM 671 / R1) GN=recJ1 PE=4 SV=1	0.59824	0.0016791
B0R7X5	Signal recognition particle receptor FtsY OS=Halobacterium salinarum (strain ATCC 29341 / DSM 671 / R1) GN=ftsY PE=3 SV=1	0.574129	0.0112168
B0R6V6	Thiamine-monophosphate kinase OS=Halobacterium salinarum (strain ATCC 29341 / DSM 671 / R1) GN=thiL PE=3 SV=1	0.79269	7.71752e-10
B0R4F9	ABC-type transport system ATP-binding protein OS=Halobacterium salinarum (strain ATCC 29341 / DSM 671 / R1) GN=OE_2343R PE=4 SV=1	1.01365	1.11946e-07
B0R8B7	Probable SepF protein OS=Halobacterium salinarum (strain ATCC 29341 / DSM 671 / R1) GN=sepF PE=4 SV=1	0.298599	1.59805e-05
B0R3D2	Ferredoxin (2Fe-2S) OS=Halobacterium salinarum (strain ATCC 29341 / DSM 671 / R1) GN=fer3 PE=4 SV=1	0.867433	2.43983e-09
B0R9K3	ParA domain protein OS=Halobacterium salinarum (strain ATCC 29341 / DSM 671 / R1) GN=parA3 PE=4 SV=1	0.477237	0.00213412
B0R6H6	Glycerophosphodiester phosphodiesterase OS=Halobacterium salinarum (strain ATCC 29341 / DSM 671 / R1) GN=glpQ PE=4 SV=1	1.50543	1.75987e-05
B0R5V2	ArNOG05395 family transcription regulator OS=Halobacterium salinarum (strain ATCC 29341 / DSM 671 / R1) GN=OE_3206R PE=4 SV=2	0.726223	0.0490665
B0R6J6	Asparaginase family protein OS=Halobacterium salinarum (strain ATCC 29341 / DSM 671 / R1) GN=ansA PE=4 SV=1	-0.0149599	0.973135
B0R3C4	Uncharacterized protein OS=Halobacterium salinarum (strain ATCC 29341 / DSM 671 / R1) GN=OE_1643F PE=4 SV=1	0.13344	0.12974
B0R560	Sensor box histidine kinase OS=Halobacterium salinarum (strain ATCC 29341 / DSM 671 / R1) GN=OE_2764R PE=4 SV=1	0.109936	0.739733
B0R6X8	Non-canonical purine NTP pyrophosphatase OS=Halobacterium salinarum (strain ATCC 29341 / DSM 671 / R1) GN=ham1 PE=3 SV=1	1.36053	1.51449e-07
B0R597	TrkA domain protein OS=Halobacterium salinarum (strain ATCC 29341 / DSM 671 / R1) GN=trkA5 PE=4 SV=1	0.0838001	0.428093
B0R4E7	Uncharacterized protein OS=Halobacterium salinarum (strain ATCC 29341 / DSM 671 / R1) GN=OE_2319R PE=4 SV=1	0.702176	5.01272e-09
B0R517	Lrp/AsnC family transcription regulator OS=Halobacterium salinarum (strain ATCC 29341 / DSM 671 / R1) GN=OE_2691R PE=4 SV=1	0.0855361	0.344123
B0R5S6	UspA domain protein OS=Halobacterium salinarum (strain ATCC 29341 / DSM 671 / R1) GN=OE_3162F PE=4 SV=1	0.718143	7.04813e-10
B0R2Y1	50S ribosomal protein L37Ae OS=Halobacterium salinarum (strain ATCC 29341 / DSM 671 / R1) GN=rpl37ae PE=3 SV=1	0.523564	0.000404754
B0R7P9	UPF0148 protein OE_4320R OS=Halobacterium salinarum (strain ATCC 29341 / DSM 671 / R1) GN=OE_4320R PE=3 SV=1	0.0234505	0.941301
B0R6L1	NurA domain protein OS=Halobacterium salinarum (strain ATCC 29341 / DSM 671 / R1) GN=OE_3659F PE=4 SV=1	-0.131729	0.427141
B0R4E1	Cytidine deaminase OS=Halobacterium salinarum (strain ATCC 29341 / DSM 671 / R1) GN=cdd PE=4 SV=1	1.32675	7.46376e-08
B0R9B2	Uncharacterized protein OS=Halobacterium salinarum (strain ATCC 29341 / DSM 671 / R1) GN=OE_6006R PE=4 SV=1	-0.741243	7.71752e-10
B0R9Z6	UspA domain protein OS=Halobacterium salinarum (strain ATCC 29341 / DSM 671 / R1) GN=OE_5254F PE=4 SV=1	-0.145671	0.688427
B0R7U0	Signal peptidase I OS=Halobacterium salinarum (strain ATCC 29341 / DSM 671 / R1) GN=sec11 PE=4 SV=1	0.609646	8.2485e-07
B0R846	PfpI family protease OS=Halobacterium salinarum (strain ATCC 29341 / DSM 671 / R1) GN=OE_4582R PE=4 SV=1	0.245041	0.0502023
B0R504	Probable S-adenosylmethionine-dependent methyltransferase PrmC OS=Halobacterium salinarum (strain ATCC 29341 / DSM 671 / R1) GN=prmC PE=4 SV=1	0.439834	0.149916
B0R4J1	Flagellin OS=Halobacterium salinarum (strain ATCC 29341 / DSM 671 / R1) GN=flgB3 PE=3 SV=1	0.00284408	0.955621
B0R7S6	Probable S-adenosylmethionine-dependent methyltransferase (Homolog to 24-sterol C-methyltransferase) OS=Halobacterium salinarum (strain ATCC 29341 / DSM 671 / R1) GN=OE_4360R PE=4 SV=1	0.0530843	0.923264
B0R6V4	DNA-binding protein OE_3815R OS=Halobacterium salinarum (strain ATCC 29341 / DSM 671 / R1) GN=OE_3815R PE=3 SV=1	-1.20319	0.000469474
B0RA84	Arsenate reductase (Glutaredoxin) OS=Halobacterium salinarum (strain ATCC 29341 / DSM 671 / R1) GN=arsC PE=4 SV=1	-0.757584	0.324702
B0R446	START domain protein OS=Halobacterium salinarum (strain ATCC 29341 / DSM 671 / R1) GN=OE_2132F PE=4 SV=1	1.17151	3.66372e-06
B0R686	Probable tRNA pseudouridine synthase B OS=Halobacterium salinarum (strain ATCC 29341 / DSM 671 / R1) GN=truB PE=3 SV=1	0.624985	4.99119e-09
B0R665	30S ribosomal protein S17 OS=Halobacterium salinarum (strain ATCC 29341 / DSM 671 / R1) GN=rps17 PE=3 SV=1	0.638303	2.23325e-05
B0R9S5	TrkA domain protein OS=Halobacterium salinarum (strain ATCC 29341 / DSM 671 / R1) GN=trkA4 PE=4 SV=1	-0.543465	0.451909
B0R573	Uncharacterized protein OS=Halobacterium salinarum (strain ATCC 29341 / DSM 671 / R1) GN=OE_2791R PE=4 SV=1	-0.281834	1.20935e-05
B0R3M4	Uncharacterized protein OS=Halobacterium salinarum (strain ATCC 29341 / DSM 671 / R1) GN=OE_1827F PE=4 SV=1	0.479193	0.342588
B0R815	30S ribosomal protein S6e OS=Halobacterium salinarum (strain ATCC 29341 / DSM 671 / R1) GN=rps6e PE=3 SV=1	0.286495	1.05018e-05
B0R4W3	50S ribosomal protein L11 OS=Halobacterium salinarum (strain ATCC 29341 / DSM 671 / R1) GN=rpl11 PE=3 SV=1	0.593162	0.0328316
B0R810	Uncharacterized protein OS=Halobacterium salinarum (strain ATCC 29341 / DSM 671 / R1) GN=OE_4523F PE=4 SV=1	0.892743	0.0493937
B0R6Q5	Phosphoribosylformylglycinamidine synthase subunit PurQ OS=Halobacterium salinarum (strain ATCC 29341 / DSM 671 / R1) GN=purQ PE=3 SV=1	-0.400321	0.544358
B0R6I9	Histidine triad family protein (Homolog to bis(5'-nucleosyl)-tetraphosphatase) OS=Halobacterium salinarum (strain ATCC 29341 / DSM 671 / R1) GN=hit2 PE=4 SV=1	0.477769	9.70808e-07
B0R5C2	Uncharacterized protein OS=Halobacterium salinarum (strain ATCC 29341 / DSM 671 / R1) GN=OE_2874F PE=4 SV=1	-0.501758	0.058981
B0R4U4	Uncharacterized protein OS=Halobacterium salinarum (strain ATCC 29341 / DSM 671 / R1) GN=OE_2571F PE=4 SV=1	-0.360402	0.00180308
B0R3X0	Methylmalonyl-CoA mutase subunit B (Cobalamin-binding subunit) OS=Halobacterium salinarum (strain ATCC 29341 / DSM 671 / R1) GN=mmcB PE=4 SV=1	-0.572985	0.000156384
B0R5U1	UspA domain protein OS=Halobacterium salinarum (strain ATCC 29341 / DSM 671 / R1) GN=OE_3187R PE=4 SV=1	1.76129	5.68248e-10
B0R4K6	PRC domain protein OS=Halobacterium salinarum (strain ATCC 29341 / DSM 671 / R1) GN=OE_2427F PE=4 SV=1	1.06622	1.01935e-07
B0R5S5	Thymidine kinase OS=Halobacterium salinarum (strain ATCC 29341 / DSM 671 / R1) GN=tdk PE=3 SV=1	1.5433	1.09483e-08
B0R8D7	DNA-directed RNA polymerase subunit H OS=Halobacterium salinarum (strain ATCC 29341 / DSM 671 / R1) GN=rpoH PE=3 SV=1	0.753938	0.00851417
B0R545	Ribonuclease H domain protein OS=Halobacterium salinarum (strain ATCC 29341 / DSM 671 / R1) GN=OE_2740F PE=4 SV=1	0.462323	0.418581
B0R5H8	Mechanosensitive channel protein MscS OS=Halobacterium salinarum (strain ATCC 29341 / DSM 671 / R1) GN=mscS2 PE=4 SV=1	0.180221	0.820779
B0R9U7	ABC-type transport system ATP-binding protein (Probable substrate glycerol-3-phosphate) OS=Halobacterium salinarum (strain ATCC 29341 / DSM 671 / R1) GN=ugpC PE=4 SV=1	-4.61568	3.46394e-10
B0R7S9	Uncharacterized protein OS=Halobacterium salinarum (strain ATCC 29341 / DSM 671 / R1) GN=OE_4367R PE=4 SV=1	0.666586	3.30062e-06
B0R9S8	Homolog to autoinducer-2-degrading protein lsrG OS=Halobacterium salinarum (strain ATCC 29341 / DSM 671 / R1) GN=OE_5136R PE=4 SV=1	0.470549	8.46241e-07
B0R503	5-methyltetrahydropteroyltriglutamate--homocysteine S-methyltransferase (Methionine synthase II) OS=Halobacterium salinarum (strain ATCC 29341 / DSM 671 / R1) GN=metE PE=4 SV=1	0.834401	1.27377e-07
B0R2U5	Lipoate-protein ligase domain protein OS=Halobacterium salinarum (strain ATCC 29341 / DSM 671 / R1) GN=lpl1 PE=4 SV=1	-0.343694	0.0245811
B0R709	Phosphonates import ATP-binding protein PhnC OS=Halobacterium salinarum (strain ATCC 29341 / DSM 671 / R1) GN=phnC PE=3 SV=1	0.0368216	0.788137
B0R3M2	50S ribosomal protein L44e OS=Halobacterium salinarum (strain ATCC 29341 / DSM 671 / R1) GN=rpl42e PE=3 SV=1	-0.590164	0.275661
B0R418	Sensor box histidine kinase OS=Halobacterium salinarum (strain ATCC 29341 / DSM 671 / R1) GN=OE_2088F PE=4 SV=1	-0.0614294	0.746324
B0R5P8	3-methyl-2-oxobutanoate hydroxymethyltransferase OS=Halobacterium salinarum (strain ATCC 29341 / DSM 671 / R1) GN=panB PE=3 SV=1	-0.542199	0.00116803
B0R6M1	TrmB family transcription regulator OS=Halobacterium salinarum (strain ATCC 29341 / DSM 671 / R1) GN=OE_3678R PE=4 SV=1	0.00819744	0.823202
B0R443	PhoU domain protein OS=Halobacterium salinarum (strain ATCC 29341 / DSM 671 / R1) GN=phoU4 PE=4 SV=1	-0.803579	8.05679e-06
B0R5I7	UPF0179 protein OE_3004R OS=Halobacterium salinarum (strain ATCC 29341 / DSM 671 / R1) GN=OE_3004R PE=3 SV=1	-0.553386	0.00239632
B0R6A8	Chemotactic signal transduction system substrate-binding protein CosB OS=Halobacterium salinarum (strain ATCC 29341 / DSM 671 / R1) GN=cosB PE=1 SV=1	-0.783216	0.0702437
B0R8C2	30S ribosomal protein S10 OS=Halobacterium salinarum (strain ATCC 29341 / DSM 671 / R1) GN=rps10 PE=3 SV=1	1.30965	8.26031e-10
B0R5X2	Probable cobyric acid synthase OS=Halobacterium salinarum (strain ATCC 29341 / DSM 671 / R1) GN=cobQ PE=3 SV=1	-0.125094	0.705943
B0R5Q4	Uncharacterized protein OS=Halobacterium salinarum (strain ATCC 29341 / DSM 671 / R1) GN=OE_3126F PE=4 SV=1	0.219227	0.58586
B0R8A8	Uncharacterized protein OS=Halobacterium salinarum (strain ATCC 29341 / DSM 671 / R1) GN=OE_4697R PE=4 SV=1	-0.115402	0.773064
B0R6R8	NUDIX family hydrolase OS=Halobacterium salinarum (strain ATCC 29341 / DSM 671 / R1) GN=OE_3752R PE=4 SV=1	0.448421	0.190889
B0R9G3	PhzF family protein OS=Halobacterium salinarum (strain ATCC 29341 / DSM 671 / R1) GN=phzF2 PE=4 SV=1	-1.1357	0.0702437
B0R7P3	ATP-dependent RNA helicase/nuclease Hef OS=Halobacterium salinarum (strain ATCC 29341 / DSM 671 / R1) GN=hef PE=4 SV=1	0.286804	0.0102371
B0R3Z7	Beta-lactamase domain protein OS=Halobacterium salinarum (strain ATCC 29341 / DSM 671 / R1) GN=OE_2054F PE=4 SV=2	0.120633	0.422713
B0RAA4	DNA repair helicase Rad25 OS=Halobacterium salinarum (strain ATCC 29341 / DSM 671 / R1) GN=rad25b PE=4 SV=1	-0.0684754	0.265942
B0R4B2	Imidazole glycerol phosphate synthase subunit HisF OS=Halobacterium salinarum (strain ATCC 29341 / DSM 671 / R1) GN=hisF PE=3 SV=1	0.434461	2.81374e-09
B0R4C3	TraB family protein OS=Halobacterium salinarum (strain ATCC 29341 / DSM 671 / R1) GN=traB PE=4 SV=1	0.390491	0.428043
B0R3R6	UspA domain protein OS=Halobacterium salinarum (strain ATCC 29341 / DSM 671 / R1) GN=OE_1911R PE=4 SV=1	0.257951	0.000721772
B0R8X3	Uncharacterized protein OS=Halobacterium salinarum (strain ATCC 29341 / DSM 671 / R1) GN=OE_7192F PE=4 SV=1	0.298709	0.112013
B0R6B3	Agmatinase OS=Halobacterium salinarum (strain ATCC 29341 / DSM 671 / R1) GN=speB PE=3 SV=1	0.586669	0.0253731
B0R4U3	YuiH family molybdopterin-binding domain protein OS=Halobacterium salinarum (strain ATCC 29341 / DSM 671 / R1) GN=OE_2569R PE=4 SV=1	0.149814	0.472461
B0R867	Rhodanese domain protein OS=Halobacterium salinarum (strain ATCC 29341 / DSM 671 / R1) GN=OE_4622F PE=4 SV=1	0.255175	0.261573
B0R5A4	Uncharacterized protein OS=Halobacterium salinarum (strain ATCC 29341 / DSM 671 / R1) GN=OE_2851R PE=4 SV=1	-0.911733	0.0368656
B0R6Z6	Acyl-CoA synthetase OS=Halobacterium salinarum (strain ATCC 29341 / DSM 671 / R1) GN=acs5 PE=4 SV=1	2.32381	0.0183777
B0R3I0	PAC2 family protein OS=Halobacterium salinarum (strain ATCC 29341 / DSM 671 / R1) GN=OE_1752F PE=4 SV=1	-1.52875	3.13144e-12
B0R4A8	2-(3-amino-3-carboxypropyl)histidine synthase OS=Halobacterium salinarum (strain ATCC 29341 / DSM 671 / R1) GN=dph2 PE=4 SV=1	0.493276	0.00530677
B0R879	Pyridoxal 5'-phosphate synthase subunit PdxT OS=Halobacterium salinarum (strain ATCC 29341 / DSM 671 / R1) GN=pdxT PE=3 SV=1	0.86758	2.60987e-08
B0R7R2	Uncharacterized protein OS=Halobacterium salinarum (strain ATCC 29341 / DSM 671 / R1) GN=OE_4343R PE=4 SV=1	-0.819839	0.0013724
B0R684	DUF106 family protein OS=Halobacterium salinarum (strain ATCC 29341 / DSM 671 / R1) GN=OE_3427F PE=4 SV=1	0.890039	0.00898527
B0R2Y4	Probable tRNA pseudouridine synthase D OS=Halobacterium salinarum (strain ATCC 29341 / DSM 671 / R1) GN=truD PE=3 SV=1	0.616341	0.00457367
B0R696	Uncharacterized protein OS=Halobacterium salinarum (strain ATCC 29341 / DSM 671 / R1) GN=OE_3453R PE=4 SV=2	0.689688	0.175913
B0R7L5	GNAT family acetyltransferase OS=Halobacterium salinarum (strain ATCC 29341 / DSM 671 / R1) GN=OE_4260R PE=4 SV=1	-1.24092	3.75138e-12
B0R6S9	AAA-4 family protein OS=Halobacterium salinarum (strain ATCC 29341 / DSM 671 / R1) GN=OE_3770F PE=4 SV=1	0.143985	0.389548
B0R7S5	ABC-type transport system ATP-binding protein (Probable substrate thiamine) OS=Halobacterium salinarum (strain ATCC 29341 / DSM 671 / R1) GN=thiQ PE=4 SV=1	0.700824	0.011627
B0R6F2	Lrp/AsnC family transcription regulator OS=Halobacterium salinarum (strain ATCC 29341 / DSM 671 / R1) GN=OE_3558F PE=4 SV=1	0.547024	2.62894e-05
B0R9S9	Uncharacterized protein OS=Halobacterium salinarum (strain ATCC 29341 / DSM 671 / R1) GN=OE_5138F PE=4 SV=1	-1.49527	1.11074e-07
B0R5K1	Uncharacterized protein OS=Halobacterium salinarum (strain ATCC 29341 / DSM 671 / R1) GN=OE_3040R PE=4 SV=1	1.44928	1.81011e-07
B0R655	DUF171 family protein OS=Halobacterium salinarum (strain ATCC 29341 / DSM 671 / R1) GN=OE_3386F PE=4 SV=1	1.31136	2.93417e-05
B0R9C6	Uncharacterized protein OS=Halobacterium salinarum (strain ATCC 29341 / DSM 671 / R1) GN=OE_6030R PE=4 SV=1	-0.614116	0.100796
B0R5U7	Modification methylase OS=Halobacterium salinarum (strain ATCC 29341 / DSM 671 / R1) GN=zim PE=3 SV=1	0.229456	0.0523891
B0R4I2	Fla cluster protein FlaH OS=Halobacterium salinarum (strain ATCC 29341 / DSM 671 / R1) GN=flaH PE=4 SV=1	-0.113964	0.565495
B0R784	Probable oxidoreductase (Iron-containing alcohol dehydrogenase family) OS=Halobacterium salinarum (strain ATCC 29341 / DSM 671 / R1) GN=OE_4036R PE=4 SV=1	-0.417185	0.00405048
B0R8N0	PadR family transcription regulator OS=Halobacterium salinarum (strain ATCC 29341 / DSM 671 / R1) GN=OE_6177F PE=4 SV=1	1.27875	2.18913e-08
B0R3N1	Mrp-type sodium/proton antiporter system subunit D3 OS=Halobacterium salinarum (strain ATCC 29341 / DSM 671 / R1) GN=mrpD3 PE=4 SV=1	0.130384	0.433888
B0R833	Peptidase M23 family protein OS=Halobacterium salinarum (strain ATCC 29341 / DSM 671 / R1) GN=OE_4560F PE=4 SV=1	0.262269	0.0766625
B0R6U6	Uncharacterized protein OS=Halobacterium salinarum (strain ATCC 29341 / DSM 671 / R1) GN=OE_3802R PE=4 SV=1	-0.968792	1.07429e-05
B0R2T1	HypE family protein OS=Halobacterium salinarum (strain ATCC 29341 / DSM 671 / R1) GN=hypE2 PE=4 SV=1	0.436173	0.00406583
B0R512	Small CPxCG-related zinc finger protein OS=Halobacterium salinarum (strain ATCC 29341 / DSM 671 / R1) GN=OE_2682A1R PE=4 SV=1	-0.345879	0.453249
B0R3S2	Uncharacterized protein OS=Halobacterium salinarum (strain ATCC 29341 / DSM 671 / R1) GN=OE_1924F PE=4 SV=1	0.148321	0.0708904
B0R8V9	DUF2800 family protein OS=Halobacterium salinarum (strain ATCC 29341 / DSM 671 / R1) GN=OE_7172F PE=4 SV=1	-0.341804	0.28859
B0R5E2	Probable F420-dependent oxidoreductase OS=Halobacterium salinarum (strain ATCC 29341 / DSM 671 / R1) GN=OE_2918F PE=4 SV=1	-1.40258	0.000128647
B0R6T5	Probable NhaC-type sodium/proton antiporter OS=Halobacterium salinarum (strain ATCC 29341 / DSM 671 / R1) GN=nhaC3 PE=4 SV=1	-1.21326	0.000818836
B0R3X7	Squalene synthase OS=Halobacterium salinarum (strain ATCC 29341 / DSM 671 / R1) GN=fdfT PE=4 SV=1	0.30315	0.0194999
B0R870	Coenzyme F420:L-glutamate ligase OS=Halobacterium salinarum (strain ATCC 29341 / DSM 671 / R1) GN=cofE PE=3 SV=1	0.853935	3.48036e-06
B0R7F5	DNA primase large subunit PriL OS=Halobacterium salinarum (strain ATCC 29341 / DSM 671 / R1) GN=priL PE=3 SV=1	0.908679	0.00294253
B0R5Z3	DUF2150 family protein OS=Halobacterium salinarum (strain ATCC 29341 / DSM 671 / R1) GN=OE_3289F PE=4 SV=1	-0.753253	0.0448032
B0R629	Uncharacterized protein OS=Halobacterium salinarum (strain ATCC 29341 / DSM 671 / R1) GN=OE_3343R PE=4 SV=1	-0.483214	5.35662e-11
B0R4Z0	Glyoxalase domain protein OS=Halobacterium salinarum (strain ATCC 29341 / DSM 671 / R1) GN=OE_2642R PE=4 SV=2	-0.132724	0.262933
B0R4Z2	Isopentenyl phosphate kinase OS=Halobacterium salinarum (strain ATCC 29341 / DSM 671 / R1) GN=OE_2647F PE=3 SV=1	0.983594	5.02529e-09
B0R7W2	Phosphoesterase OS=Halobacterium salinarum (strain ATCC 29341 / DSM 671 / R1) GN=OE_4429F PE=3 SV=1	-1.29428	0.00628863
B0R2Y0	DNA-directed RNA polymerase subunit P OS=Halobacterium salinarum (strain ATCC 29341 / DSM 671 / R1) GN=rpoP PE=3 SV=1	0.134597	0.18612
B0R2Z7	PadR family transcription regulator RosR OS=Halobacterium salinarum (strain ATCC 29341 / DSM 671 / R1) GN=rosR PE=4 SV=1	1.18006	2.66372e-09
B0R978	PQQ repeat protein OS=Halobacterium salinarum (strain ATCC 29341 / DSM 671 / R1) GN=OE_6278R PE=4 SV=1	-2.44567	1.38437e-09
B0R6B5	Creatininase domain protein OS=Halobacterium salinarum (strain ATCC 29341 / DSM 671 / R1) GN=cre2 PE=4 SV=1	1.05333	0.00441364
B0R5R2	RNA-binding protein Lsm OS=Halobacterium salinarum (strain ATCC 29341 / DSM 671 / R1) GN=lsm PE=4 SV=1	0.1894	0.00909126
B0R883	Uncharacterized protein OS=Halobacterium salinarum (strain ATCC 29341 / DSM 671 / R1) GN=OE_4650R PE=4 SV=1	0.0753378	0.217912
B0R596	Ribonuclease P protein component 3 OS=Halobacterium salinarum (strain ATCC 29341 / DSM 671 / R1) GN=rnp3 PE=3 SV=1	0.590897	5.85495e-07
B0R7A6	Uncharacterized protein OS=Halobacterium salinarum (strain ATCC 29341 / DSM 671 / R1) GN=OE_4069R PE=4 SV=1	0.630002	0.000284634
B0R5H0	Probable inositol-1(Or 4)-monophosphatase / fructose-1,6-bisphosphatase, archaeal-type OS=Halobacterium salinarum (strain ATCC 29341 / DSM 671 / R1) GN=suhB PE=4 SV=1	0.345417	0.0019521
B0R800	Zinc-containing ferredoxin OS=Halobacterium salinarum (strain ATCC 29341 / DSM 671 / R1) GN=fer4 PE=4 SV=1	0.0900377	0.699836
B0R9X0	Aspartate carbamoyltransferase regulatory chain OS=Halobacterium salinarum (strain ATCC 29341 / DSM 671 / R1) GN=pyrI PE=3 SV=1	0.368341	0.0203293
B0R6A0	Receiver/sensor box protein OS=Halobacterium salinarum (strain ATCC 29341 / DSM 671 / R1) GN=OE_3462R PE=4 SV=1	-2.55764	9.62247e-11
B0R536	HAD superfamily hydrolase OS=Halobacterium salinarum (strain ATCC 29341 / DSM 671 / R1) GN=OE_2727R PE=4 SV=1	-0.0567061	0.411242
B0R6B9	Putative pterin-4-alpha-carbinolamine dehydratase OS=Halobacterium salinarum (strain ATCC 29341 / DSM 671 / R1) GN=OE_3495R PE=3 SV=1	-0.876458	0.00684815
B0R8J8	Uncharacterized protein OS=Halobacterium salinarum (strain ATCC 29341 / DSM 671 / R1) GN=OE_7011R PE=4 SV=1	-0.719265	0.0501659
B0R6X9	Uncharacterized protein OS=Halobacterium salinarum (strain ATCC 29341 / DSM 671 / R1) GN=OE_3864R PE=4 SV=1	1.36589	0.000591685
B0R408	HTH domain protein OS=Halobacterium salinarum (strain ATCC 29341 / DSM 671 / R1) GN=OE_2067F PE=4 SV=1	-0.919366	0.0175198
B0R4B1	DNA-directed RNA polymerase subunit L OS=Halobacterium salinarum (strain ATCC 29341 / DSM 671 / R1) GN=rpoL PE=3 SV=1	0.882389	0.000158274
B0R6Y6	DUF188 family protein OS=Halobacterium salinarum (strain ATCC 29341 / DSM 671 / R1) GN=OE_3875R PE=4 SV=1	0.564373	5.28556e-06
B0R5D7	PaaI family protein OS=Halobacterium salinarum (strain ATCC 29341 / DSM 671 / R1) GN=OE_2908R PE=4 SV=1	-0.302951	0.0149582
B0R4G4	ARM/HEAT repeat protein / protein kinase domain protein OS=Halobacterium salinarum (strain ATCC 29341 / DSM 671 / R1) GN=OE_2354R PE=4 SV=1	-1.20965	0.0103394
B0R409	TetR family transcription regulator OS=Halobacterium salinarum (strain ATCC 29341 / DSM 671 / R1) GN=OE_2071R PE=4 SV=1	0.204402	0.216702
B0R483	Type IV pilus biogenesis complex ATPase subunit OS=Halobacterium salinarum (strain ATCC 29341 / DSM 671 / R1) GN=pilB1 PE=4 SV=1	-0.132952	0.825581
B0R7X7	Translation initiation factor 6 OS=Halobacterium salinarum (strain ATCC 29341 / DSM 671 / R1) GN=eif6 PE=3 SV=1	0.065846	0.519254
B0R5A5	FKBP-type peptidylprolyl isomerase OS=Halobacterium salinarum (strain ATCC 29341 / DSM 671 / R1) GN=mtfK PE=4 SV=1	-1.06881	4.18757e-05
B0R5H1	Uncharacterized protein OS=Halobacterium salinarum (strain ATCC 29341 / DSM 671 / R1) GN=OE_2973F PE=4 SV=1	-2.03343	0.00558713
B0R3C0	tRNA (Adenine-N(1))-methyltransferase TrmI OS=Halobacterium salinarum (strain ATCC 29341 / DSM 671 / R1) GN=trmI PE=4 SV=1	0.324939	0.41283
B0R586	DNA N-glycosylase OS=Halobacterium salinarum (strain ATCC 29341 / DSM 671 / R1) GN=OE_2814F PE=4 SV=1	0.382167	0.200989
B0R7T3	Origin-associated protein OapB OS=Halobacterium salinarum (strain ATCC 29341 / DSM 671 / R1) GN=oapB PE=4 SV=1	0.0995888	0.304826
B0R4P7	PtpS family protein OS=Halobacterium salinarum (strain ATCC 29341 / DSM 671 / R1) GN=OE_2495F PE=4 SV=1	-1.73147	2.36418e-09
B0R878	DUF151 family protein OS=Halobacterium salinarum (strain ATCC 29341 / DSM 671 / R1) GN=OE_4643R PE=4 SV=1	0.343845	0.199535
B0R795	Sensor box histidine kinase OS=Halobacterium salinarum (strain ATCC 29341 / DSM 671 / R1) GN=OE_4051R PE=4 SV=1	-0.120215	0.834867
B0R9Z4	Uncharacterized protein OS=Halobacterium salinarum (strain ATCC 29341 / DSM 671 / R1) GN=OE_5248F PE=4 SV=1	-0.0533213	0.290845
B0R7T7	DoxX domain protein OS=Halobacterium salinarum (strain ATCC 29341 / DSM 671 / R1) GN=OE_4384R PE=4 SV=1	1.14793	3.40414e-08
B0RA13	Probable DEAD/DEAH box helicase OS=Halobacterium salinarum (strain ATCC 29341 / DSM 671 / R1) GN=OE_5286R PE=4 SV=1	-0.567393	0.596353
B0R2K0	GalE family epimerase/dehydratase OS=Halobacterium salinarum (strain ATCC 29341 / DSM 671 / R1) GN=OE_1115F PE=4 SV=1	0.956815	2.69345e-09
B0R4I3	Fla cluster protein FlaG OS=Halobacterium salinarum (strain ATCC 29341 / DSM 671 / R1) GN=flaG PE=4 SV=1	-0.0550994	0.528349
B0R6T9	Uncharacterized protein OS=Halobacterium salinarum (strain ATCC 29341 / DSM 671 / R1) GN=OE_3789R PE=4 SV=1	0.352022	0.284553
B0R6T8	Protein-export membrane protein SecF OS=Halobacterium salinarum (strain ATCC 29341 / DSM 671 / R1) GN=secF PE=3 SV=1	0.59845	3.41902e-09
B0R9H1	Uncharacterized protein OS=Halobacterium salinarum (strain ATCC 29341 / DSM 671 / R1) GN=OE_6105R PE=4 SV=1	-0.433426	0.149465
B0R637	Homolog to carbohydrate reductase OS=Halobacterium salinarum (strain ATCC 29341 / DSM 671 / R1) GN=OE_3355R PE=4 SV=1	0.763404	0.0567346
B0R4V3	LppX domain protein OS=Halobacterium salinarum (strain ATCC 29341 / DSM 671 / R1) GN=OE_2586F PE=4 SV=1	0.657371	0.0747698
B0R4K3	Uncharacterized protein OS=Halobacterium salinarum (strain ATCC 29341 / DSM 671 / R1) GN=OE_2421R PE=4 SV=1	-0.18675	0.73156
B0R6V3	Uncharacterized protein OS=Halobacterium salinarum (strain ATCC 29341 / DSM 671 / R1) GN=OE_3814R PE=4 SV=1	0.679518	5.90542e-06
B0R4Q3	Putative adenylate kinase OS=Halobacterium salinarum (strain ATCC 29341 / DSM 671 / R1) GN=OE_2506R PE=3 SV=1	0.884547	8.07367e-08
B0R6R7	Uncharacterized protein OS=Halobacterium salinarum (strain ATCC 29341 / DSM 671 / R1) GN=OE_3750R PE=4 SV=1	-0.867732	0.113526
B0R7M7	Uncharacterized protein OS=Halobacterium salinarum (strain ATCC 29341 / DSM 671 / R1) GN=OE_4289F PE=4 SV=1	0.578394	0.00325118
B0R708	ABC-type transport system permease protein (Probable substrate phosphate/phosphonate) OS=Halobacterium salinarum (strain ATCC 29341 / DSM 671 / R1) GN=phnE PE=4 SV=1	0.0923577	0.236003
B0R595	Probable S-adenosylmethionine-dependent methyltransferase OS=Halobacterium salinarum (strain ATCC 29341 / DSM 671 / R1) GN=OE_2833R PE=4 SV=1	0.94871	0.0134173
B0R5U0	HTH domain protein / biotin--[acetyl-CoA-carboxylase] ligase OS=Halobacterium salinarum (strain ATCC 29341 / DSM 671 / R1) GN=birA1 PE=3 SV=1	0.541622	0.000155352
B0R394	Diphthamide biosynthesis protein Dph6 OS=Halobacterium salinarum (strain ATCC 29341 / DSM 671 / R1) GN=dph6 PE=4 SV=1	0.589887	0.000746597
B0R4J7	Taxis cluster protein CheC OS=Halobacterium salinarum (strain ATCC 29341 / DSM 671 / R1) GN=cheC3 PE=4 SV=1	-0.480694	5.71212e-07
B0R4E9	SSSF family transport protein OS=Halobacterium salinarum (strain ATCC 29341 / DSM 671 / R1) GN=OE_2322F PE=3 SV=2	1.04056	0.00306831
B0R9W1	3-oxoacid CoA-transferase OS=Halobacterium salinarum (strain ATCC 29341 / DSM 671 / R1) GN=OE_5189F PE=4 SV=1	-0.520927	0.612766
B0R7W9	UPF0201 protein OE_4444F OS=Halobacterium salinarum (strain ATCC 29341 / DSM 671 / R1) GN=OE_4444F PE=3 SV=1	0.117065	0.00523138
B0R423	DICT domain protein OS=Halobacterium salinarum (strain ATCC 29341 / DSM 671 / R1) GN=OE_2095R PE=4 SV=1	1.06402	1.93651e-09
B0R3D4	Ferritin domain protein OS=Halobacterium salinarum (strain ATCC 29341 / DSM 671 / R1) GN=OE_1661F PE=4 SV=1	0.130972	0.688053
B0R549	CBS domain protein OS=Halobacterium salinarum (strain ATCC 29341 / DSM 671 / R1) GN=OE_2747R PE=4 SV=2	1.10762	0.00873492
B0R416	Transcription initiation factor IIB OS=Halobacterium salinarum (strain ATCC 29341 / DSM 671 / R1) GN=tfbB PE=3 SV=1	-1.53294	4.9342e-09
B0R7K1	Uncharacterized protein OS=Halobacterium salinarum (strain ATCC 29341 / DSM 671 / R1) GN=OE_4235F PE=4 SV=1	0.157051	0.562189
B0R535	Class II aldolase (Homolog to L-fuculose-phosphate aldolase) OS=Halobacterium salinarum (strain ATCC 29341 / DSM 671 / R1) GN=OE_2725R PE=4 SV=1	0.475464	0.13927
B0R7M4	Uroporphyrinogen-III synthase OS=Halobacterium salinarum (strain ATCC 29341 / DSM 671 / R1) GN=hemD PE=4 SV=2	0.615713	1.18081e-07
B0R3N4	Mrp-type sodium/proton antiporter system subunit B1 OS=Halobacterium salinarum (strain ATCC 29341 / DSM 671 / R1) GN=mrpB1 PE=4 SV=1	0.325419	0.293224
B0R3K4	SirR/DtxR family transcription regulator OS=Halobacterium salinarum (strain ATCC 29341 / DSM 671 / R1) GN=OE_1787F PE=4 SV=1	0.0720506	0.754196
B0R7V9	DNA repair helicase Rad3 OS=Halobacterium salinarum (strain ATCC 29341 / DSM 671 / R1) GN=rad3b PE=4 SV=2	0.0318966	0.948597
B0R6G7	Cold shock protein OS=Halobacterium salinarum (strain ATCC 29341 / DSM 671 / R1) GN=cspA2 PE=4 SV=1	0.484751	0.360556
B0R7R4	Ribonucleoside-diphosphate reductase beta subunit OS=Halobacterium salinarum (strain ATCC 29341 / DSM 671 / R1) GN=nrdB1 PE=4 SV=1	-0.0299089	0.396288
B0R9T5	ABC-type transport system ATP-binding protein (Probable substrate zinc) OS=Halobacterium salinarum (strain ATCC 29341 / DSM 671 / R1) GN=znuC PE=4 SV=1	1.06101	0.00721992
B0R2Z3	Geranylgeranylglyceryl phosphate synthase OS=Halobacterium salinarum (strain ATCC 29341 / DSM 671 / R1) GN=OE_1398R PE=1 SV=1	0.669268	8.40661e-07
B0R5E3	6-hydroxymethyl-7,8-dihydropterin pyrophosphokinase OS=Halobacterium salinarum (strain ATCC 29341 / DSM 671 / R1) GN=mptE PE=3 SV=1	0.809701	0.0677606
B0R563	Lrp/AsnC family transcription regulator OS=Halobacterium salinarum (strain ATCC 29341 / DSM 671 / R1) GN=OE_2776F PE=4 SV=1	0.60378	0.430469
B0R4Q5	Uncharacterized protein OS=Halobacterium salinarum (strain ATCC 29341 / DSM 671 / R1) GN=OE_2508F PE=4 SV=1	0.605327	1.30703e-08
B0R4N9	Transducer protein Htr13 OS=Halobacterium salinarum (strain ATCC 29341 / DSM 671 / R1) GN=htr13 PE=1 SV=1	-0.379282	0.000723333
B0R663	50S ribosomal protein L29 OS=Halobacterium salinarum (strain ATCC 29341 / DSM 671 / R1) GN=rpl29 PE=3 SV=1	0.744487	5.14007e-08
B0R7H1	Uncharacterized protein OS=Halobacterium salinarum (strain ATCC 29341 / DSM 671 / R1) GN=OE_4187R PE=4 SV=1	0.084098	0.89691
B0R766	Electron transfer flavoprotein beta subunit OS=Halobacterium salinarum (strain ATCC 29341 / DSM 671 / R1) GN=etfB PE=4 SV=1	1.43677	1.86493e-10
B0R3H8	Uncharacterized protein OS=Halobacterium salinarum (strain ATCC 29341 / DSM 671 / R1) GN=OE_1745R PE=4 SV=1	0.181685	0.542584
B0R7H5	GNAT family acetyltransferase OS=Halobacterium salinarum (strain ATCC 29341 / DSM 671 / R1) GN=OE_4192R PE=4 SV=1	1.15153	2.36872e-06
B0R5I3	Transducer protein Htr9 OS=Halobacterium salinarum (strain ATCC 29341 / DSM 671 / R1) GN=htr9 PE=4 SV=1	-0.259762	0.39961
B0R8B0	Uncharacterized protein OS=Halobacterium salinarum (strain ATCC 29341 / DSM 671 / R1) GN=OE_4700F PE=4 SV=1	0.457168	0.352048
B0R4T5	Probable transcription factor (Homolog to RNA polymerase III subunit RPC34) OS=Halobacterium salinarum (strain ATCC 29341 / DSM 671 / R1) GN=rpc34 PE=4 SV=1	0.41221	2.49115e-05
B0R2J7	Probable glycosyltransferase, type 1 OS=Halobacterium salinarum (strain ATCC 29341 / DSM 671 / R1) GN=gth5 PE=4 SV=1	0.826623	0.0715346
B0R649	Phytoene synthase OS=Halobacterium salinarum (strain ATCC 29341 / DSM 671 / R1) GN=crtB2 PE=4 SV=1	-0.775308	4.38068e-09
B0R5R7	Homolog to ribonuclease Z OS=Halobacterium salinarum (strain ATCC 29341 / DSM 671 / R1) GN=OE_3149F PE=4 SV=1	-0.0864148	0.863824
B0R5X9	DUF262/DUF1524 domain protein OS=Halobacterium salinarum (strain ATCC 29341 / DSM 671 / R1) GN=OE_3262R PE=4 SV=1	0.937136	6.16988e-06
B0R6S1	Uncharacterized protein OS=Halobacterium salinarum (strain ATCC 29341 / DSM 671 / R1) GN=OE_3761R PE=4 SV=1	-0.293937	0.242831
B0R7L0	Uncharacterized protein OS=Halobacterium salinarum (strain ATCC 29341 / DSM 671 / R1) GN=OE_4252R PE=4 SV=1	0.0335617	0.918527
B0R7P7	ABC-type transport system ATP-binding protein (Probable substrate dipeptide/oligopeptide) OS=Halobacterium salinarum (strain ATCC 29341 / DSM 671 / R1) GN=dppD3 PE=4 SV=1	-0.420378	0.458053
B0R9Y2	Uncharacterized protein OS=Halobacterium salinarum (strain ATCC 29341 / DSM 671 / R1) GN=OE_5219F PE=4 SV=1	-1.46056	0.00269349
B0R5I1	Phosphopantetheine adenylyltransferase OS=Halobacterium salinarum (strain ATCC 29341 / DSM 671 / R1) GN=coaD PE=4 SV=1	0.814283	0.113238
B0R2T6	Endonuclease NucS OS=Halobacterium salinarum (strain ATCC 29341 / DSM 671 / R1) GN=nucS PE=3 SV=1	1.42995	2.4486e-05
B0R5G7	Histidine kinase OS=Halobacterium salinarum (strain ATCC 29341 / DSM 671 / R1) GN=OE_2964F PE=4 SV=2	0.106445	0.795728
B0R9G5	Uncharacterized protein OS=Halobacterium salinarum (strain ATCC 29341 / DSM 671 / R1) GN=OE_6096A1R PE=4 SV=1	0.650433	0.000225591
B0R5M8	DoxX domain protein OS=Halobacterium salinarum (strain ATCC 29341 / DSM 671 / R1) GN=OE_3087R PE=4 SV=1	0.20107	0.0069209
B0R541	Probable urocanate hydratase OS=Halobacterium salinarum (strain ATCC 29341 / DSM 671 / R1) GN=hutU PE=3 SV=1	-0.222934	0.67623
B0R4W4	Uncharacterized protein OS=Halobacterium salinarum (strain ATCC 29341 / DSM 671 / R1) GN=OE_2605R PE=4 SV=1	0.611233	0.200302
B0R463	Halocyanin HcpC OS=Halobacterium salinarum (strain ATCC 29341 / DSM 671 / R1) GN=hcpC PE=4 SV=1	-1.80989	1.05677e-05
B0R5T0	Transducer protein Htr8 OS=Halobacterium salinarum (strain ATCC 29341 / DSM 671 / R1) GN=htr8 PE=1 SV=1	-0.891192	7.28012e-07
B0R8J2	HTH domain protein OS=Halobacterium salinarum (strain ATCC 29341 / DSM 671 / R1) GN=OE_7001R PE=4 SV=1	-0.200984	0.0543775
B0R991	Uncharacterized protein OS=Halobacterium salinarum (strain ATCC 29341 / DSM 671 / R1) GN=OE_6308F PE=4 SV=1	-1.15659	0.000638006
B0R6P8	FO synthase subunit 1 OS=Halobacterium salinarum (strain ATCC 29341 / DSM 671 / R1) GN=cofG PE=3 SV=3	0.592725	0.430469
B0R9Q3	Siderophore biosynthesis protein IucC OS=Halobacterium salinarum (strain ATCC 29341 / DSM 671 / R1) GN=iucC PE=4 SV=1	0.57785	0.34796
B0R7G6	Sec-independent protein translocase protein TatC OS=Halobacterium salinarum (strain ATCC 29341 / DSM 671 / R1) GN=tatC2 PE=3 SV=1	-0.0909989	0.743655
B0R3H0	GNAT family acetyltransferase OS=Halobacterium salinarum (strain ATCC 29341 / DSM 671 / R1) GN=OE_1729R PE=4 SV=1	0.618026	0.000635831
B0R5R1	50S ribosomal protein L37e OS=Halobacterium salinarum (strain ATCC 29341 / DSM 671 / R1) GN=rpl37e PE=3 SV=1	1.47398	0.00471762
B0R3M3	Uncharacterized protein OS=Halobacterium salinarum (strain ATCC 29341 / DSM 671 / R1) GN=OE_1823F PE=4 SV=2	0.0061617	0.988684
B0R7Q3	KEOPS complex subunit Cgi121 OS=Halobacterium salinarum (strain ATCC 29341 / DSM 671 / R1) GN=cgi121 PE=4 SV=1	-0.354922	0.316147
B0RA02	Uncharacterized protein OS=Halobacterium salinarum (strain ATCC 29341 / DSM 671 / R1) GN=OE_5267R PE=4 SV=1	-0.45165	0.1314
B0R6J5	ABC-type transport system ATP-binding protein OS=Halobacterium salinarum (strain ATCC 29341 / DSM 671 / R1) GN=OE_3631F PE=4 SV=2	1.60839	1.06117e-07
B0R873	DUF389 family protein OS=Halobacterium salinarum (strain ATCC 29341 / DSM 671 / R1) GN=OE_4634F PE=4 SV=1	1.12148	0.041468
B0R3C2	Major facilitator superfamily transport protein OS=Halobacterium salinarum (strain ATCC 29341 / DSM 671 / R1) GN=OE_1640F PE=4 SV=1	1.29936	6.07232e-09
B0R7Y5	NMD3 family protein OS=Halobacterium salinarum (strain ATCC 29341 / DSM 671 / R1) GN=OE_4467F PE=4 SV=1	1.62889	1.10104e-05
B0R768	UPF0098 family protein OS=Halobacterium salinarum (strain ATCC 29341 / DSM 671 / R1) GN=OE_4008R PE=4 SV=1	-0.621408	0.312489
B0R2Y5	Peptidyl-tRNA hydrolase OS=Halobacterium salinarum (strain ATCC 29341 / DSM 671 / R1) GN=pth PE=3 SV=1	-0.525586	0.340549
B0R9W2	HypE family protein OS=Halobacterium salinarum (strain ATCC 29341 / DSM 671 / R1) GN=hypE1 PE=4 SV=1	0.135419	0.262933
B0R5N2	Small CPxCG-related zinc finger protein OS=Halobacterium salinarum (strain ATCC 29341 / DSM 671 / R1) GN=OE_3095R PE=4 SV=2	-1.24178	9.7188e-10
B0R4F8	Uncharacterized protein OS=Halobacterium salinarum (strain ATCC 29341 / DSM 671 / R1) GN=OE_2338R PE=4 SV=1	0.455046	0.137804
B0R4A3	Uncharacterized protein OS=Halobacterium salinarum (strain ATCC 29341 / DSM 671 / R1) GN=OE_2247R PE=4 SV=1	0.117259	0.90092
B0R7M1	Uncharacterized protein OS=Halobacterium salinarum (strain ATCC 29341 / DSM 671 / R1) GN=OE_4272F PE=4 SV=1	-1.63856	0.000203847
B0R6G4	Alpha/beta hydrolase fold protein OS=Halobacterium salinarum (strain ATCC 29341 / DSM 671 / R1) GN=OE_3578R PE=4 SV=1	-0.346315	0.00228742
B0R9D7	Homolog to endonuclease VapC OS=Halobacterium salinarum (strain ATCC 29341 / DSM 671 / R1) GN=OE_6047A1R PE=4 SV=1	-0.155892	0.651778
B0R5L1	Putative dihydropyrimidine dehydrogenase OS=Halobacterium salinarum (strain ATCC 29341 / DSM 671 / R1) GN=dpd PE=4 SV=1	1.16231	0.00253002
B0R7A8	Ba3-type terminal oxidase subunit II OS=Halobacterium salinarum (strain ATCC 29341 / DSM 671 / R1) GN=cbaB PE=4 SV=1	0.488166	3.25375e-09
B0R522	TIGR04031 family protein OS=Halobacterium salinarum (strain ATCC 29341 / DSM 671 / R1) GN=OE_2698R PE=4 SV=1	-0.588004	0.392282
B0R728	Threonine synthase OS=Halobacterium salinarum (strain ATCC 29341 / DSM 671 / R1) GN=thrC3 PE=4 SV=1	0.664781	0.000388397
B0R8V1	Uncharacterized protein OS=Halobacterium salinarum (strain ATCC 29341 / DSM 671 / R1) GN=OE_7161R PE=4 SV=1	-0.305291	0.0248012
B0R3Q2	Uncharacterized protein OS=Halobacterium salinarum (strain ATCC 29341 / DSM 671 / R1) GN=OE_1882R PE=4 SV=1	0.435994	0.000352889
B0R2Q6	HdaI-type histone deacetylase OS=Halobacterium salinarum (strain ATCC 29341 / DSM 671 / R1) GN=hda1 PE=4 SV=1	0.965386	0.0308988
B0R5W2	DUF3209 family protein OS=Halobacterium salinarum (strain ATCC 29341 / DSM 671 / R1) GN=OE_3224F PE=4 SV=1	-2.29389	1.2405e-05
B0R581	DUF357 family protein OS=Halobacterium salinarum (strain ATCC 29341 / DSM 671 / R1) GN=OE_2806F PE=4 SV=1	-0.256684	0.617759
B0R609	ABC-type transport system permease protein (Probable substrate cobalt) OS=Halobacterium salinarum (strain ATCC 29341 / DSM 671 / R1) GN=cbiQ PE=4 SV=1	0.555952	0.0412372
B0R9U2	NifU C-terminal domain protein OS=Halobacterium salinarum (strain ATCC 29341 / DSM 671 / R1) GN=OE_5162D1F PE=4 SV=2	1.33349	0.0222463
B0R7K2	Phosphate transporter OS=Halobacterium salinarum (strain ATCC 29341 / DSM 671 / R1) GN=OE_4236F PE=3 SV=1	0.247638	0.188698
B0R3N0	Mrp-type sodium/proton antiporter system subunit D1 OS=Halobacterium salinarum (strain ATCC 29341 / DSM 671 / R1) GN=mrpD1 PE=4 SV=1	0.130454	0.013672
B0RA66	TrmB family transcription regulator OS=Halobacterium salinarum (strain ATCC 29341 / DSM 671 / R1) GN=OE_5408A1F PE=4 SV=1	-0.351335	0.0046409
B0R9D8	Homolog to antitoxin VapB OS=Halobacterium salinarum (strain ATCC 29341 / DSM 671 / R1) GN=OE_6049R PE=4 SV=1	-1.22736	4.17459e-08
B0R8P4	Rhodanese domain protein / beta-lactamase domain protein OS=Halobacterium salinarum (strain ATCC 29341 / DSM 671 / R1) GN=OE_6197F PE=4 SV=1	-0.521149	0.150178
B0R828	ABC-type transport system permease protein (Probable substrate dipeptide/oligopeptide) OS=Halobacterium salinarum (strain ATCC 29341 / DSM 671 / R1) GN=dppB2 PE=3 SV=1	-1.01575	5.98435e-08
B0R802	DUF393 family protein OS=Halobacterium salinarum (strain ATCC 29341 / DSM 671 / R1) GN=OE_4499F PE=4 SV=1	1.14108	2.2363e-05
B0R773	TRAM domain protein OS=Halobacterium salinarum (strain ATCC 29341 / DSM 671 / R1) GN=OE_4018F PE=4 SV=1	-0.0749201	0.624999
B0R5T2	DUF4010 family protein OS=Halobacterium salinarum (strain ATCC 29341 / DSM 671 / R1) GN=OE_3169R PE=4 SV=1	0.0217001	0.971495
B0R5N5	Bacterioopsin-linked protein Blp OS=Halobacterium salinarum (strain ATCC 29341 / DSM 671 / R1) GN=blp PE=4 SV=1	-0.775333	0.234036
B0R585	UPF0212 protein OE_2813R OS=Halobacterium salinarum (strain ATCC 29341 / DSM 671 / R1) GN=OE_2813R PE=3 SV=1	-0.997734	4.97814e-09
B0R352	Uncharacterized protein OS=Halobacterium salinarum (strain ATCC 29341 / DSM 671 / R1) GN=OE_1501F PE=4 SV=1	-0.254732	0.373645
[truncated: 60 more rows]

## Sheet: Biofilm_Control vs. Copper
Accession Nr.	Protein name	log2(FC)	p-value adjusted		Accession Nr.	log2(FC)	p-value adj.	Protein name	Gene	Gene names (primary )	ArCOG Annotation	Category	Function description
[truncated: 1,182 more rows]

[truncated: 1 more sheets: Biofilm_Control vs. Nickel]
